# Supplementary material for: Dissecting the Single-Cell Diversity and Heterogeneity Underlying Cervical Precancerous Lesions and Cancer Tissues
Source: Reprod Sci. 2024 Oct 1;32(5):1502–19. doi: 10.1007/s43032-024-01695-5 (PMC12041141; doi:10.1007/s43032-024-01695-5)
Supplement: Supplementary file 2 — Supplementary Material 2 [file 43032_2024_1695_MOESM2_ESM.xls]

## Sheet: Title Journal Author 
Title: Dissecting the single-cell diversity and heterogeneity underlying cervical precancerous lesions and cancer tissues
Journal: Journal of Reproductive Sciences
Authors:Yanling Han,1† Lu Shi,2† Nan Jiang,1 Jiamin Huang,1 Xiuzhi Jia,3,4* BO Zhu1*
1Department of Clinical Laboratory, Women’s Hospital, Zhejiang University School of Medicine, Hangzhou, Zhejiang, 310006, China
2CRE Life Institute, Beijing, 100000, China
3Department of Immunology and Pathogen Biology, College of Medicine, Lishui University, Lishui, 323000, China
4Center of Disease Immunity and Intervention, College of Medicine, Lishui University, China, Lishui, 323000, China
*Corresponding authors
Xiuzhi Jia
E-mail address : jiaxiuzhi@lsu.edu.cn
BO Zhu
E-mail address : 5202054@zju.edu.cn
The list for Supplementary File 2 is as follows: Table S1-Table. S11.

## Sheet: Table S1
Table S1 Comprehensive Clinical Information of patients for Single-Cell Data Integrattion Analysis
orig.ident	group	sample ID	patient ID	tissue	associated dataset	FIGO	HPV statue	age
TC1	tumor	T2	patient 2	cervical tumor	E-MTAB-11948	IB1	HPV16+	48
TC2	tumor	T3	patient 3	cervical tumor	E-MTAB-11948	IB1	HPV16+/HPV33	50
TC3	tumor	T4	patient 4	cervical tumor	E-MTAB-11948	IB1	HPV16+	51
C1	normal	N2	patient 2	normal adjacent tissue	E-MTAB-11948	/	/	48
C2	normal	N3	patient 3	normal adjacent tissue	E-MTAB-11948	/	/	50
C3	normal	N4	patient 4	normal adjacent tissue	E-MTAB-11948	/	/	51
H1	precancerous lesions	P3	patient 18	high squamous intraepithelial lesion	E-MTAB-12305	HSIL	/	/
H2	precancerous lesions	P4	patient 19	high squamous intraepithelial lesion	E-MTAB-12305	HSIL	/	/
T1	tumor	T1	patient 1	cervical tumor	GSE168652	NA	HPV 18+	53
N1	normal	N1	patient 1	normal adjacent tissue	GSE168652	/		53
TP1	tumor	T13	patient 20	cervical tumor	HRA001742	IB2	HPV16+ /HPV66	44
TP2	tumor	T14	patient 21	cervical tumor	HRA001742	IIIC1	HPV45+	39
TP3	tumor	T15	patient 22	cervical tumor	HRA001742	IB1	HPV16+	51
TP4	tumor	T16	patient 23	cervical tumor	HRA001742	IIA1	HPV16+	52
TP5	tumor	T17	patient 24	cervical tumor	HRA001742	IIIC2	HPV18+	32
TP6	tumor	T18	patient 25	cervical tumor	HRA001742	IB1	HPV31+	56
NP1	normal	N8	patient 20	normal adjacent tissue	HRA001742	/	/	44
NP2	normal	N9	patient 21	normal adjacent tissue	HRA001742	/	/	39
NP3	normal	N10	patient 22	normal adjacent tissue	HRA001742	/	/	51
NP4	normal	N11	patient 23	normal adjacent tissue	HRA001742	/	/	52
NP6	normal	N12	patient 25	normal adjacent tissue	HRA001742	/	/	56
CESC1	tumor	T5	patient 5	cervical tumor	PRJCA008573	IB2	HPV16+	NA
CESC2	tumor	T6	patient 6	cervical tumor	PRJCA008573	IB2	HPV16+	NA
CESC3	tumor	T7	patient 7	cervical tumor	PRJCA008573	IB2	HPV16+	NA
CESC4	tumor	T8	patient 8	cervical tumor	PRJCA008573	IIIB	HPV16+	NA
CESC5	tumor	T9	patient 9	cervical tumor	PRJCA008573	IIIB	HPV16+	NA
CESC6	tumor	T10	patient 10	cervical tumor	PRJCA008573	IIB	HPV16+	NA
CESC7	tumor	T11	patient 11	cervical tumor	PRJCA008573	IIIC	HPV16+	NA
CESC8	tumor	T12	patient 12	cervical tumor	PRJCA008573	IIIC	HPV16+	NA
NC1	normal	N5	patient 13	NC from ectocervix	PRJCA008573	/	/	NA
NC2	normal	N6	patient 14	NC from ectocervix	PRJCA008573	/	/	NA
NC3	normal	N7	patient 15	NC from ectocervix	PRJCA008573	/	/	NA
CIN1	precancerous lesions	P1	patient 16	high squamous intraepithelial lesion	PRJCA008573	CINII~III	/	NA
CIN2	precancerous lesions	P2	patient 17	high squamous intraepithelial lesion	PRJCA008573	CINIII	/	NA

## Sheet: Table S2
Table S2 SCCODA Analysis of Cell Type Compositional Changes in different disease stages
Covariate	Cell Type	Final Parameter	HDI 3%	HDI 97%	SD	Inclusion probability	Expected Sample	log2-fold change
Condition[T.precancerous lesions]	Epi	0	-0.502	0.851	0.244	0.489067	1303.1	0
Condition[T.precancerous lesions]	Fib	0	-1.619	0.084	0.516	0.774267	3427.21	0
Condition[T.precancerous lesions]	T/NK	0	-1.181	0.324	0.348	0.524	1286.27	0
Condition[T.precancerous lesions]	End	0	-1.304	0.404	0.364	0.493267	1010.8	0
Condition[T.precancerous lesions]	Mye	0	-0.584	0.89	0.27	0.456067	753.329	0
Condition[T.precancerous lesions]	B	0	-0.922	0.477	0.266	0.453467	404.439	0
Condition[T.precancerous lesions]	Mast	0	0	0	0	0	292.804	0
Condition[T.tumor]	Epi	1.29425	0.656	1.937	0.346	0.999933	4261.92	1.70955
Condition[T.tumor]	Fib	-1.27755	-2.066	-0.534	0.461	0.978067	856.345	-2.00077
Condition[T.tumor]	T/NK	0	-0.299	0.996	0.304	0.450667	1153.12	-0.157656
Condition[T.tumor]	End	0	-1.481	0.077	0.48	0.701467	906.167	-0.157656
Condition[T.tumor]	Mye	0	-0.268	1.073	0.328	0.4632	675.345	-0.157656
Condition[T.tumor]	B	0	-0.432	0.941	0.249	0.376667	362.572	-0.157656
Condition[T.tumor]	Mast	0	0	0	0	0	262.493	-0.157656

## Sheet: Table S3
Table S3 SCCODA Analysis of T/NK Cell Subpopulations in different disease stages
Covariate	Cell Type	Final Parameter	HDI 3%	HDI 97%	SD	Inclusion probability	Expected Sample	log2-fold change
Condition[T.precancerous lesions]	CD4-C1-Tcm	0	-0.346	0.73	0.197	0.451133	262.43	0
Condition[T.precancerous lesions]	CD8-C4-Tem-PDCD1	0	-0.433	1.275	0.391	0.601867	56.2037	0
Condition[T.precancerous lesions]	CD8-C2-Trm	0	0	0	0	0	315.76	0
Condition[T.precancerous lesions]	NK-C1-naive	0	-0.384	1.331	0.387	0.564733	79.6771	0
Condition[T.precancerous lesions]	CD4-C2-Treg	0	-0.405	0.991	0.261	0.464933	71.8071	0
Condition[T.precancerous lesions]	CD8-C1-Tcm	0	-0.744	0.402	0.205	0.447	150.202	0
Condition[T.precancerous lesions]	CD8-C5-Temra	0	-0.234	1.461	0.404	0.516933	33.1149	0
Condition[T.precancerous lesions]	NK-C2-effector	0	-0.761	0.517	0.257	0.517667	55.5889	0
Condition[T.precancerous lesions]	CD8-C6-Temra-MKi67	0	-0.429	1.166	0.334	0.577067	39.212	0
Condition[T.precancerous lesions]	CD4-C3-Tex	0	-0.75	0.71	0.256	0.484133	31.9439	0
Condition[T.precancerous lesions]	CD8-C3-Trm-effector	0	-1.474	0.871	0.453	0.5326	1.62577	0
Condition[T.tumor]	CD4-C1-Tcm	0	-1.02	0.015	0.34	0.704933	199.256	-0.397307
Condition[T.tumor]	CD8-C4-Tem-PDCD1	1.69726	1.081	2.39	0.354	1	232.955	2.05132
Condition[T.tumor]	CD8-C2-Trm	0	0	0	0	0	239.749	-0.397307
Condition[T.tumor]	NK-C1-naive	0	-0.012	1.334	0.426	0.696933	60.4968	-0.397307
Condition[T.tumor]	CD4-C2-Treg	0.942499	0.301	1.661	0.401	0.9638	139.923	0.962431
Condition[T.tumor]	CD8-C1-Tcm	-0.897375	-1.593	-0.275	0.395	0.940333	46.489	-1.69195
Condition[T.tumor]	CD8-C5-Temra	1.17268	0.443	1.89	0.398	0.9922	81.2285	1.29451
Condition[T.tumor]	NK-C2-effector	0	-0.918	0.412	0.261	0.424667	42.2072	-0.397307
Condition[T.tumor]	CD8-C6-Temra-MKi67	0	-0.038	1.327	0.445	0.638533	29.7727	-0.397307
Condition[T.tumor]	CD4-C3-Tex	0	-0.028	1.478	0.479	0.729	24.2542	-0.397307
Condition[T.tumor]	CD8-C3-Trm-effector	0	-1.59	1.477	0.568	0.5196	1.23441	-0.397307

## Sheet: Table S4
Table S4 Comparative Analysis of Shared and Unique Genes between biocarta pathways and T/NK subset: Unraveling the Overlaps and Distinctive Features
upregulated genes	downregulated genes	GCR related genes	MHC related genes	CARM1 related genes
TYMP	RPL17	ADRB2	B2M	CARM1
ACP5	FOSB	AKT1	CD74	CREB1
XAF1	RNASEK	ANXA1	HLA-A	CREBBP
ISG15	RPS17	CALM1	HLA-DRA	EP300
S100A9	CRIP1	CALM2	HLA-DRB1	PRKACB
APOBEC3G	DNAJA1	CALM3	HLA-DRB3	PRKACG
PKM	TNFAIP3	CORIN	HLA-DRB4	PRKAR1A
COX5A	YPEL5	GNAS	HLA-DRB5	PRKAR1B
BST2	ZFP36	HSP90AA1	PSMB5	PRKAR2A
PSME2	CD69	NFKB1	PSMB6	PRKAR2B
EPSTI1	FOS	NOS3	PSMB8	RARA
TNFRSF18	RGCC	NPPA	PSMB9	RXRA
TBC1D10C	RPL36A	NR3C1	TAP1
CYBC1	PPP1R15A	PIK3CA	TAP2
GAPDH	GABARAP	PIK3CG
PPP1CA	BCL11B	PIK3R1
S100A8	SNHG8	RELA
CD82	FOXP1
ISG20	PDE4B
PTTG1	EIF4A1
FAM89B	SLC38A2
TNIP2	CEMIP2
ADRM1	CREM
TPI1	MIF
RNF187	DNAJB1
FMNL1	HSPA1B
PSMA1	HSPA1A
PRDX5	SLC2A3
TRAPPC2L	CLK1
COPE	BTG2
MAP2K2	RGS1
HM13	AMD1
RASAL3	ZFP36L2
SCAMP2	RNF19A
DNPH1	IRF2BP2
FIBP	JUNB
TIGIT	RPS21
BIN1	PNRC1
CLTA	EEF1G
DDRGK1	MT-ND4L
EIF6	G3BP2
PUF60	SMARCE1
NBDY	RBM4
PRELID1	HIST1H4C
CTNNB1	SPTAN1
ZNRF1	CHD2
PIN1	NFE2L2
SEPT7	RGS2
SEPT6	MAF
AES	CNOT6L
KIAA1551	KLRB1
MINOS1	BCAS2
FAM96B	RANBP2
SEPT1	SDCBP
FAM129A	IVNS1ABP
RARRES3	METRNL
SEPT2	KAT6B
SEPT9	NAMPT
POLR2J3.1	SBDS
C8orf59	RAB11FIP1
C19orf66	RPS26
C19orf70	HSPH1
C19orf24	GPR183
FAM173A	HSPD1
IGHG1	HSPE1
IGLC3	SOD2
IGHG3	HSP90AB1
IGKC	SPTY2D1
IFI27	HSPB1
IFI44L	SELENOK
IGLC2	VPS13C
IGHG4	HIPK1
OAS1	JOSD1
IGHA1	PSMA6
HLA-DQA1	LUC7L2
HERC5	ZFAND2A
PARP9	DNAJB4
SAMD9L	BAG3
MVP	NR4A1
IFI44	DEDD2
IFITM3	PTGER4
IFI6	RORA
MX1	KLF6
LY6E	DUSP1
HLA-DPA1	SPRY1
HLA-DPB1	PRKDC
NT5C	RAB8B
PLEKHJ1	MBNL1
CARHSP1	YWHAZ
RNPEPL1	XCL2
PTPN7	IFNG
AP2S1	CCL4
MIAT	GADD45B
CLNS1A	CDC42EP3
MXD4	AHNAK
CD63	LCP1
SNF8	TSC22D3
MPG	PDCD4
BSG	PARP8
TUFM	PDE4D
ARF5	PLEKHA2
MRPL43	GPR65
MRPS15	IER5L
LAMTOR2	ZBTB1
COMMD7	DDX39B
ITGAE	CXCR4
SUSD3	ETS1
FDPS	STAT4
ZBTB8OS	REL
NDUFS8	DOCK2
DGKZ	DDX3X
CXCR3	GPS2
PSMC4	ZFP36L1
NCF4	DUSP2
APOBEC3C	MAPRE2
LAIR2	ITK
PRMT1	RCAN3
STAT1	ZFAS1
TXNDC17	IER5
CSK	ZFAND5
EIF2AK2	LDLRAD4
SH2D2A	BHLHE40
CHMP2A	XCL1
VCP	CD8B
TMEM208	ANXA1
MGAT1	HSP90AA1
LDHA	PIK3R1
HSBP1	LAYN
IMP3	KRT86
TNIP1	AKAP5
CHMP4A	TNFRSF9
GSTO1	ZEB2
PSMD8	FAM118A
CHCHD1
PSMC5
SURF4
RNH1
UBE2M
SMIM7
TMEM134
RABAC1
ITGB2
MRPL51
NDUFB7
SRI
CCDC85B
SSBP4
DPP7
DYNLRB1
UBE2I
AURKAIP1
TROVE2
TRAC
TRAF3IP3
C6orf48
CXCL13
PLA2G16
FKBP2
MIR155HG
KRT17
CARS
ID3
PRF1
FABP5
GZMH
ENTPD1
HAVCR2
GOLIM4
AHI1
HLA-DMA
NDFIP2
PTPN6
UBE2L6
PDCD1
CYTH4
PDE3B
SRGAP3
LAG3
PLEKHF1
RBPJ
TRABD
TWF2
MYO1F
CLIC3
GBP2
ACAP1
PPP4C
ITGB7
ABI3
CTSD
LIMS1
PSMD4
SNAP47
IFI35
IFIT3
IRF7
SPATS2L
PLSCR1
TADA3
FUT8
SIRPG
EIF3B
OASL
CD2BP2
BATF
PARP10
CHST12
RPS6KA1
MAD2L2
TSTA3
C19orf25
MCRIP1
OGFR
BCAS4
GALM
GZMB
TCIRG1
NELFCD
COMMD3
CCL3L1
ITPA
MRPS12
C1orf43
VAMP5
GBP1
IDH2
OTUB1
PGAM1
TRIM69
TMC6
MT1F
COTL1
HLA-DQB1
DEF6
GBP4
NMI
CXCR6
TNFSF10
LAP3
LIMD2
FKBP8
RSAD2
CREBZF
GBP5
LAMTOR1
MDH2
OAS2
LINC00299
TFF3
SLPI
WFDC2
CTLA4
IKZF2
KLRC3
SQLE
IGFLR1
CMIP
TRGC2
ARHGAP9
TOX
TKT
IL2RB
CCND2
PLAAT4
AL627171.2
KRAS
SLC3A2
MT-CO2
MPLKIP
PARK7
EIF3D
NOP53
RAPGEF1
EIF3I
S100A2
CISH
PERP
GYG1
SIT1
AKT1
CALM3
CD74
HLA-A
HLA-DRA
HLA-DRB1
PSMB8
PSMB9
TAP1
LAYN
KRT86
AKAP5
TNFRSF9
ZEB2
FAM118A
upregulated genes:The common genes of CD4-C2-Treg upregulated genes and CD8-C4-Tem-PDCD1 upregulated genes and CD8-C5-Terma upregulated genes.
downregulated genes:The common genes of CD4-C2-Treg downregulated genes and CD8-C4-Tem-PDCD1 downregulated genes and CD8-C5-Terma downregulated genes.
GCR :BIOCARTA_GCR_PATHWAY
MHC:BIOCARTA_MHC_PATHWAY
CARM1:BIOCARTA_CARM1_PATHWAY

## Sheet: Table S5
Table S5 SCCODA Analysis of Myloid Cell Subpopulations in different disease stages
Covariate	Cell Type	Final Parameter	HDI 3%	HDI 97%	SD	Inclusion probability	Expected Sample	log2-fold change
Condition[T.precancerous lesions]	Mono-CD14	0	-0.485	0.689	0.178	0.331267	94.9776	0.331941
Condition[T.precancerous lesions]	Mac-C1-C1QC	0	-1.347	0.201	0.402	0.511	41.4564	0.331941
Condition[T.precancerous lesions]	Mac-C2-SPP1	0	-1.425	0.082	0.477	0.723667	77.2187	0.331941
Condition[T.precancerous lesions]	Mac-C3-FN1	0	-0.836	1.144	0.364	0.436267	17.5779	0.331941
Condition[T.precancerous lesions]	Mac-C4-INHBA	0	0	0	0	0	46.7887	0.331941
Condition[T.precancerous lesions]	DC-C1-CD1C	0	-0.535	0.786	0.221	0.386733	43.6255	0.331941
Condition[T.precancerous lesions]	DC-C2-CLEC9A	0	-0.533	1.132	0.325	0.453467	14.934	0.331941
Condition[T.precancerous lesions]	DC-C3-lamp3	0	-1.16	0.783	0.33	0.424533	10.2332	0.331941
Condition[T.precancerous lesions]	pDC-MKi67	0	-0.776	0.868	0.264	0.3846	26.887	0.331941
Condition[T.precancerous lesions]	Mast	-1.6087	-2.655	-0.53	0.582	0.999067	25.8662	-1.98893
Condition[T.tumor]	Mono-CD14	0	-0.368	0.59	0.125	0.251533	97.5145	0.369971
Condition[T.tumor]	Mac-C1-C1QC	0	-0.644	0.577	0.167	0.281267	42.5637	0.369971
Condition[T.tumor]	Mac-C2-SPP1	0	-0.286	0.838	0.205	0.348867	79.2812	0.369971
Condition[T.tumor]	Mac-C3-FN1	0	-0.024	1.612	0.518	0.767	18.0474	0.369971
Condition[T.tumor]	Mac-C4-INHBA	0	0	0	0	0	48.0384	0.369971
Condition[T.tumor]	DC-C1-CD1C	0	-0.734	0.342	0.179	0.321067	44.7907	0.369971
Condition[T.tumor]	DC-C2-CLEC9A	0	-1.06	0.37	0.267	0.381133	15.3329	0.369971
Condition[T.tumor]	DC-C3-lamp3	0	-0.717	0.96	0.257	0.3402	10.5066	0.369971
Condition[T.tumor]	pDC-MKi67	0	-0.276	1.096	0.28	0.342867	27.6051	0.369971
Condition[T.tumor]	Mast	-2.12266	-2.888	-1.319	0.417	1	15.8845	-2.69237

## Sheet: Table S6
Table S6 SCCODA Analysis of Fibroblast Cell Subpopulations in different disease stages
Covariate	Cell Type	Final Parameter	HDI 3%	HDI 97%	SD	Inclusion probability	Expected Sample	log2-fold change
Condition[T.precancerous lesions]	CAF-C3-OGN,PI16	0	-0.444	0.468	0.158	0.439133	693.258	0
Condition[T.precancerous lesions]	CAF-C4-IGF1	0	0	0	0	0	298.988	0
Condition[T.precancerous lesions]	FB-CLU-matrix	0	-0.826	0.281	0.242	0.481733	351.919	0
Condition[T.precancerous lesions]	MyoFB-C2-activated	0	-0.417	0.623	0.199	0.541733	275.724	0
Condition[T.precancerous lesions]	CAF-C2-OGN	0	-0.853	0.418	0.263	0.5584	223.051	0
Condition[T.precancerous lesions]	MyoFB-C1-matrix	0	-0.509	0.5	0.176	0.469133	202.837	0
Condition[T.precancerous lesions]	CAF-C1-ACTA2	0	-1.193	0.335	0.348	0.5502	101.84	0
Condition[T.precancerous lesions]	CAF-C5-MKi67	0	-0.618	0.553	0.203	0.475733	107.383	0
Condition[T.tumor]	CAF-C3-OGN,PI16	-2.18982	-3.068	-1.368	0.448	1	118.936	-2.54321
Condition[T.tumor]	CAF-C4-IGF1	0	0	0	0	0	458.246	0.616038
Condition[T.tumor]	FB-CLU-matrix	0	-0.678	0.475	0.164	0.289467	539.373	0.616038
Condition[T.tumor]	MyoFB-C2-activated	0	-0.656	0.597	0.166	0.2724	422.592	0.616038
Condition[T.tumor]	CAF-C2-OGN	-1.39995	-2.311	-0.576	0.526	0.961867	84.3064	-1.40366
Condition[T.tumor]	MyoFB-C1-matrix	0	-0.753	0.448	0.149	0.218133	310.88	0.616038
Condition[T.tumor]	CAF-C1-ACTA2	0	-1.812	0.072	0.596	0.661067	156.086	0.616038
Condition[T.tumor]	CAF-C5-MKi67	0	-0.139	1.311	0.404	0.506467	164.582	0.616038

## Sheet: Table S7
Table S7 SCCODA Analysis of Epithelial Cell Subpopulations in different disease stages
Covariate	Cell Type	Final Parameter	HDI 3%	HDI 97%	SD	Inclusion probability	Expected Sample	log2-fold change
Condition[T.precancerous lesions]	Epi1	0	-0.522	0.349	0.156	0.4694	622.127	0
Condition[T.precancerous lesions]	Epi2	0	0	0	0	0	1120.07	0
Condition[T.precancerous lesions]	Epi3	0	-0.433	0.643	0.204	0.529733	223.664	0
Condition[T.precancerous lesions]	Epi4	0	-0.456	0.552	0.178	0.4854	168.367	0
Condition[T.precancerous lesions]	Epi5	0	-0.532	0.46	0.175	0.4972	171.768	0
Condition[T.precancerous lesions]	Epi6	0	-1.028	0.776	0.377	0.526467	4.39358	0
Condition[T.precancerous lesions]	Goblet1	0	-0.287	0.942	0.28	0.563333	263.788	0
Condition[T.precancerous lesions]	Goblet2	0	-0.426	0.491	0.156	0.4508	335.005	0
Condition[T.precancerous lesions]	Euroendocrine	0	-0.778	0.826	0.282	0.516667	14.1844	0
Condition[T.precancerous lesions]	Ciliated	0	-0.491	0.769	0.242	0.552133	58.5069	0
Condition[T.tumor]	Epi1	0	-0.448	0.554	0.156	0.338067	553.126	-0.169601
Condition[T.tumor]	Epi2	0	0	0	0	0	995.839	-0.169601
Condition[T.tumor]	Epi3	0.9795	0.265	1.658	0.38	0.979867	529.581	1.24352
Condition[T.tumor]	Epi4	0	-0.075	1.236	0.409	0.742933	149.693	-0.169601
Condition[T.tumor]	Epi5	0	-0.115	1.129	0.356	0.635933	152.717	-0.169601
Condition[T.tumor]	Epi6	0	-0.945	2.854	0.858	0.616067	3.90628	-0.169601
Condition[T.tumor]	Goblet1	0	-0.082	1.146	0.38	0.705333	234.53	-0.169601
Condition[T.tumor]	Goblet2	0	-0.61	0.4	0.172	0.369533	297.849	-0.169601
Condition[T.tumor]	Euroendocrine	0	-1.833	0.596	0.573	0.566867	12.6112	-0.169601
Condition[T.tumor]	Ciliated	0	-0.832	0.716	0.237	0.361933	52.0178	-0.169601

## Sheet: Table S8
Table S9 Differential Gene Expression Patterns in Pseudotemporal Trajectory Analysis Using Monocle 2
gene	patterns	gene	patterns
NOC2L	up	LINC01128	down
SDF4	up	FAM41C	down
UBE2J2	up	MXRA8	down
ACAP3	up	MRPL20-AS1	down
AURKAIP1	up	ATAD3C	down
CCNL2	up	AL691432.2	down
MRPL20	up	SLC35E2A	down
SSU72	up	TMEM52	down
MIB2	up	AL590822.2	down
CDK11B	up	FAAP20	down
GNB1	up	SKI	down
RER1	up	PLCH2	down
LRRC47	up	MEGF6	down
HES2	up	TP73	down
CAMTA1	up	SMIM1	down
LZIC	up	RPL22	down
PGD	up	KLHL21	down
CENPS	up	PHF13	down
TARDBP	up	PARK7	down
MAD2L2	up	AL034417.3	down
AGTRAP	up	ERRFI1	down
KIAA2013	up	RERE	down
MIIP	up	SLC2A5	down
KAZN	up	SPSB1	down
DDI2	up	SLC25A33	down
SPEN	up	PIK3CD-AS2	down
SZRD1	up	CLSTN1	down
SDHB	up	RBP7	down
PADI3	up	AL109811.2	down
RCC2	up	FBXO2	down
MRTO4	up	CLCN6	down
AKR7A2	up	AL021155.5	down
CAPZB	up	AL096840.2	down
DDOST	up	PDPN	down
HP1BP3	up	PRDM2	down
EIF4G3	up	AL121992.1	down
USP48	up	AL450998.2	down
CDC42	up	BX284668.5	down
HNRNPR	up	IFFO2	down
TCEA3	up	MICOS10	down
E2F2	up	NBL1	down
ELOA	up	UBXN10-AS1	down
PITHD1	up	RPL11	down
PNRC2	up	RSRP1	down
SRSF10	up	MAN1C1	down
TMEM50A	up	SELENON	down
AUNIP	up	TRNP1	down
STMN1	up	CD164L2	down
PDIK1L	up	FAM76A	down
HMGN2	up	SNHG3	down
ARID1A	up	SNHG12	down
NUDC	up	AL360012.1	down
SYTL1	up	TMEM39B	down
WASF2	up	ZBTB8A	down
RPA2	up	SYNC	down
DNAJC8	up	S100PBP	down
ATP5IF1	up	GJA4	down
RCC1	up	TMEM35B	down
TRNAU1AP	up	ZMYM4	down
TAF12	up	AGO1	down
YTHDF2	up	ZC3H12A	down
SRSF4	up	SNIP1	down
SNRNP40	up	YRDC	down
ZCCHC17	up	POU3F1	down
PTP4A2	up	MACF1	down
KHDRBS1	up	MFSD2A	down
KPNA6	up	RLF	down
TXLNA	up	SCMH1	down
EIF3I	up	FOXO6	down
HDAC1	up	HIVEP3	down
ZBTB8OS	up	FOXJ3	down
KIAA1522	up	SVBP	down
YARS	up	FAM183A	down
ZMYM1	up	KDM4A	down
SFPQ	up	ST3GAL3	down
PSMB2	up	RPS8	down
TRAPPC3	up	PLK3	down
THRAP3	up	BTBD19	down
MRPS15	up	PTCH2	down
CSF3R	up	EIF2B3	down
MEAF6	up	TESK2	down
CDCA8	up	LURAP1	down
SF3A3	up	FAAH	down
UTP11	up	TRABD2B	down
NDUFS5	up	SPATA6	down
ZMPSTE24	up	BEND5	down
COL9A2	up	TUT4	down
NFYC	up	CZIB	down
PPCS	up	AL606760.3	down
PPIH	up	MROH7	down
EBNA1BP2	up	PLPP3	down
CDC20	up	PRKAA2	down
ELOVL1	up	JUN	down
MED8	up	KANK4	down
PTPRF	up	DOCK7	down
ATP6V0B	up	CACHD1	down
KIF2C	up	GADD45A	down
PRDX1	up	WLS	down
AKR1A1	up	CTH	down
GPBP1L1	up	PTGER3	down
UQCRH	up	ACADM	down
EFCAB14	up	DNAJB4	down
CYP4B1	up	AC103591.3	down
CYP4X1	up	LINC01725	down
STIL	up	PRKACB	down
CMPK1	up	SSX2IP	down
FAF1	up	SYDE2	down
CDKN2C	up	BCL10	down
TTC39A	up	CCN1	down
NRDC	up	LMO4	down
TXNDC12	up	GTF2B	down
BTF3L4	up	TGFBR3	down
PRPF38A	up	RPL5	down
SCP2	up	CCDC18-AS1	down
MAGOH	up	FNBP1L	down
LRP8	up	RWDD3	down
NDC1	up	PTBP2	down
HSPB11	up	PALMD	down
MRPL37	up	RTCA-AS1	down
SSBP3	up	EXTL2	down
OMA1	up	AC104506.1	down
TACSTD2	up	DPH5	down
HOOK1	up	RNPC3	down
USP1	up	AKNAD1	down
ALG6	up	GSTM2	down
ITGB3BP	up	PIFO	down
MIER1	up	INKA2	down
SERBP1	up	RSBN1	down
GNG12	up	OLFML3	down
DEPDC1	up	TSPAN2	down
SRSF11	up	NHLH2	down
ZRANB2	up	ATP1A1-AS1	down
SLC44A5	up	TENT5C	down
PIGK	up	WARS2-AS1	down
NEXN	up	HMGCS2	down
FUBP1	up	AC253572.2	down
IFI44L	up	LINC00623	down
IFI44	up	LINC02591	down
ADGRL2	up	HIST2H3PS2	down
TTLL7	up	LINC02802	down
RPF1	up	PDZK1	down
GNG5	up	LIX1L	down
ODF2L	up	POLR3GL	down
CLCA2	up	TXNIP	down
CLCA4	up	AC245407.2	down
SH3GLB1	up	NBPF12	down
SELENOF	up	PRKAB2	down
KYAT3	up	BCL9	down
GBP1	up	NBPF9	down
GBP5	up	AC243772.2	down
ZNF326	up	HIST2H2AA4	down
TMED5	up	PLEKHO1	down
CCDC18	up	MCL1	down
DR1	up	CTSK	down
DNTTIP2	up	PIP5K1A	down
ALG14	up	ZNF687-AS1	down
DPYD	up	AL365436.2	down
AGL	up	SLC27A3	down
SASS6	up	AL358472.4	down
DBT	up	RPS27	down
VAV3	up	ATP8B2	down
SLC25A24	up	IL6R-AS1	down
FAM102B	up	IL6R	down
HENMT1	up	PBXIP1	down
PRPF38B	up	SHC1	down
STXBP3	up	MEX3A	down
GPSM2	up	SEMA4A	down
SARS	up	SLC25A44	down
PSRC1	up	BGLAP	down
SORT1	up	C1orf61	down
PSMA5	up	MEF2D	down
GNAI3	up	ARHGEF11	down
GSTM3	up	KIRREL1	down
AHCYL1	up	MNDA	down
RBM15	up	ACKR1	down
LAMTOR5	up	ADAMTS4	down
LRIF1	up	DDR2	down
WDR77	up	RGS5	down
ATP5PB	up	PBX1	down
CAPZA1	up	AL357568.2	down
MOV10	up	MGST3	down
BCAS2	up	SLC19A2	down
CSDE1	up	Z99572.1	down
VANGL1	up	SELE	down
CD58	up	KIFAP3	down
IGSF3	up	GORAB	down
TTF2	up	PRRX1	down
MAN1A2	up	Z97200.1	down
PHGDH	up	SUCO	down
NOTCH2	up	AL645568.1	down
FAM72B	up	GAS5	down
SRGAP2C	up	Z99127.4	down
FAM72C	up	KIAA0040	down
SRGAP2B	up	TOR1AIP1	down
FAM72D	up	GLUL	down
RNF115	up	RGL1	down
RBM8A	up	NIBAN1	down
ACP6	up	SWT1	down
HIST2H2BF	up	IVNS1ABP	down
HIST2H4A	up	HMCN1	down
HIST2H4B	up	PTGS2	down
HIST2H2BE	up	RGS2	down
HIST2H2AC	up	RO60	down
HIST2H2AB	up	DDX59	down
ANP32E	up	CAMSAP2	down
APH1A	up	CSRP1	down
MRPS21	up	SHISA4	down
ENSA	up	LGR6	down
CTSS	up	PPP1R12B	down
CDC42SE1	up	BTG2	down
GABPB2	up	FMOD	down
PSMD4	up	PPP1R15B	down
PSMB4	up	SLC41A1	down
POGZ	up	DYRK3	down
SNX27	up	IL20	down
MRPL9	up	PIGR	down
S100A11	up	YOD1	down
TCHH	up	MIR29B2CHG	down
S100A9	up	CD34	down
S100A8	up	MIR205HG	down
S100A7	up	TRAF3IP3	down
S100A16	up	UTP25	down
CHTOP	up	SERTAD4-AS1	down
SNAPIN	up	HHAT	down
ILF2	up	AC092803.1	down
JTB	up	ATF3	down
RAB13	up	FAM71A	down
TPM3	up	PTPN14	down
C1orf43	up	RRP15	down
HAX1	up	MIA3	down
ADAR	up	DEGS1	down
PMVK	up	AL591895.1	down
CKS1B	up	AL731702.1	down
ADAM15	up	WNT3A	down
KRTCAP2	up	OBSCN-AS1	down
MTX1	up	OBSCN	down
FDPS	up	AL162595.1	down
DAP3	up	EXOC8	down
RIT1	up	PCNX2	down
SSR2	up	IRF2BP2	down
LAMTOR2	up	TOMM20	down
RAB25	up	ERO1B	down
LMNA	up	MTR	down
PMF1	up	CHRM3	down
TMEM79	up	CEP170	down
CCT3	up	SDCCAG8	down
IQGAP3	up	AKT3	down
NAXE	up	SMYD3	down
GPATCH4	up	CNST	down
MRPL24	up	ZNF124	down
HDGF	up	ZNF496	down
PRCC	up	FAM110C	down
IFI16	up	SH3YL1	down
AIM2	up	TMEM18	down
LINC01133	up	RPS7	down
TSTD1	up	ID2	down
NECTIN4	up	AC104794.3	down
PFDN2	up	KLF11	down
UFC1	up	CYS1	down
NDUFS2	up	ODC1	down
PCP4L1	up	ATP6V1C2	down
SDHC	up	SLC66A3	down
FCGR3A	up	GREB1	down
UHMK1	up	LPIN1	down
CCDC190	up	LINC01376	down
NUF2	up	RHOB	down
ALDH9A1	up	KLHL29	down
TMCO1	up	FKBP1B	down
POU2F1	up	FAM228B	down
CD247	up	DTNB	down
CREG1	up	CCDC121	down
MPZL1	up	AC104695.4	down
MPC2	up	SPDYA	down
TIPRL	up	YPEL5	down
SFT2D2	up	LBH	down
C1orf112	up	EHD3	down
SELL	up	LINC01320	down
FMO2	up	CRIM1-DT	down
PRDX6	up	CRIM1	down
CENPL	up	RMDN2	down
MRPS14	up	HNRNPLL	down
RALGPS2	up	GALM	down
SOAT1	up	MAP4K3-DT	down
TOR1AIP2	up	SLC8A1	down
CEP350	up	AC010883.3	down
DHX9	up	ZFP36L2	down
ARPC5	up	THADA	down
TPR	up	LRPPRC	down
UCHL5	up	CAMKMT	down
ASPM	up	ATP6V1E2	down
DENND1B	up	SOCS5	down
KIF14	up	FBXO11	down
INAVA	up	PPP1R21	down
LAD1	up	STON1	down
PHLDA3	up	ASB3	down
IPO9	up	ACYP2	down
TIMM17A	up	RPS27A	down
RNPEP	up	CFAP36	down
UBE2T	up	AC016727.1	down
TMEM183A	up	B3GNT2	down
SNRPE	up	AC093159.1	down
MDM4	up	TMEM17	down
NUCKS1	up	PELI1	down
FAM72A	up	AC012368.1	down
SRGAP2	up	AFTPH	down
PLXNA2	up	SERTAD2	down
NEK2	up	SLC1A4	down
NENF	up	CEP68	down
NSL1	up	SPRED2	down
CENPF	up	PPP3R1	down
KCTD3	up	FBXO48	down
LYPLAL1	up	ANTXR1	down
EPRS	up	PCBP1-AS1	down
IARS2	up	MCEE	down
AIDA	up	BOLA3-AS1	down
BROX	up	SLC4A5	down
SUSD4	up	C2orf81	down
CAPN2	up	INO80B	down
CNIH4	up	WBP1	down
LBR	up	EVA1A	down
ENAH	up	TCF7L1	down
SRP9	up	ST3GAL5	down
EPHX1	up	REEP1	down
LIN9	up	RNF103	down
PARP1	up	EIF2AK3	down
ARF1	up	EIF2AK3-DT	down
C1orf35	up	KCNIP3	down
MRPL55	up	LINC00342	down
HIST3H2BB	up	DUSP2	down
CCSAP	up	CNNM3	down
ARV1	up	ANKRD36	down
C1orf131	up	AC159540.2	down
AL445524.1	up	AC092683.1	down
TSNAX	up	TMEM131	down
NTPCR	up	VWA3B	down
COA6	up	MGAT4A	down
ARID4B	up	TSGA10	down
GNG4	up	LIPT1	down
FH	up	LONRF2	down
ADSS	up	RPL31	down
DESI2	up	LINC01127	down
COX20	up	IL1R2	down
AHCTF1	up	C2orf49	down
ACP1	up	FHL2	down
ADI1	up	ECRG4	down
ITGB1BP1	up	ST6GAL2	down
GRHL1	up	GCC2	down
RRM2	up	SEPTIN10	down
NOL10	up	RGPD5	down
DDX1	up	NPHP1	down
SMC6	up	ZC3H6	down
GEN1	up	SLC20A1	down
LAPTM4A	up	PAX8	down
ITSN2	up	CBWD2	down
CENPO	up	PTPN4	down
RAB10	up	EPB41L5	down
HADHA	up	INHBB	down
HADHB	up	TFCP2L1	down
CENPA	up	CLASP1	down
ATRAID	up	GYPC	down
SNX17	up	AC012306.2	down
PPM1G	up	CCDC74A	down
NRBP1	up	THSD7B	down
BABAM2	up	HNMT	down
WDR43	up	LRP1B	down
DPY30	up	ACVR2A	down
FAM98A	up	RND3	down
EIF2AK2	up	RBM43	down
CEBPZOS	up	TNFAIP6	down
ATL2	up	AC097448.1	down
CALM2	up	CACNB4	down
EPCAM	up	NR4A2	down
AC093635.1	up	GALNT5	down
SPTBN1	up	CCDC148	down
MTIF2	up	BAZ2B	down
CCDC88A	up	CD302	down
PPP4R3B	up	TTC21B	down
PNPT1	up	CERS6-AS1	down
XPO1	up	ABCB11	down
CCT4	up	BBS5	down
MDH1	up	GAD1	down
ACTR2	up	CYBRD1	down
C1D	up	SLC25A12	down
PNO1	up	AC078883.2	down
AAK1	up	RAPGEF4	down
ANXA4	up	MAP3K20	down
SNRPG	up	GPR155	down
FAM136A	up	LNPK	down
MPHOSPH10	up	EVX2	down
SFXN5	up	HOXD13	down
PRADC1	up	HOXD11	down
CCT7	up	OSBPL6	down
TPRKB	up	CHROMR	down
DUSP11	up	FKBP7	down
DGUOK	up	PLEKHA3	down
BOLA3	up	TTN-AS1	down
MOB1A	up	TTN	down
MTHFD2	up	ITPRID2	down
DCTN1	up	PDE1A	down
AUP1	up	AC009315.1	down
MRPL19	up	FSIP2	down
SUCLG1	up	LINC01473	down
CAPG	up	FAM171B	down
RNF181	up	CALCRL	down
PTCD3	up	COL3A1	down
IMMT	up	SLC40A1	down
MRPL35	up	PMS1	down
MRPS5	up	C2orf88	down
SNRNP200	up	GLS	down
NCAPH	up	NABP1	down
ANKRD36B	up	CAVIN2	down
UNC50	up	SLC39A10	down
KIAA1211L	up	ANKRD44	down
TXNDC9	up	COQ10B	down
EIF5B	up	SATB2-AS1	down
PDCL3	up	AOX1	down
MRPS9	up	CLK1	down
BUB1	up	FZD7	down
ZC3H8	up	AC064836.4	down
CHCHD5	up	PARD3B	down
CKAP2L	up	EEF1B2	down
ACTR3	up	ZDBF2	down
DDX18	up	PLEKHM3	down
DBI	up	KANSL1L	down
NIFK	up	LANCL1	down
TSN	up	RPL37A	down
IWS1	up	IGFBP2	down
MZT2B	up	IGFBP5	down
CCDC115	up	TNS1	down
IMP4	up	PNKD	down
PLEKHB2	up	PLCD4	down
MZT2A	up	CYP27A1	down
UBXN4	up	WNT6	down
MMADHC	up	WNT10A	down
NMI	up	NHEJ1	down
PRPF40A	up	DES	down
PKP4	up	OBSL1	down
2024-03-07	up	SLC4A3	down
PSMD14	up	SERPINE2	down
COBLL1	up	DOCK10	down
SCN2A	up	IRS1	down
SPC25	up	DNER	down
PPIG	up	NCL	down
SSB	up	PTMA	down
METTL5	up	NPPC	down
GORASP2	up	ALPP	down
METTL8	up	ARL4C	down
DYNC1I2	up	SH3BP4	down
HAT1	up	COL6A3	down
SP3	up	RAB17	down
OLA1	up	RAMP1	down
LINC01305	up	PER2	down
ATP5MC3	up	AC012485.3	down
MTX2	up	TRAF3IP1	down
HNRNPA3	up	TWIST2	down
NFE2L2	up	HDAC4-AS1	down
AGPS	up	COPS9	down
UBE2E3	up	SNED1	down
NCKAP1	up	SEPTIN2	down
ZC3H15	up	ING5	down
ASNSD1	up	CHL1-AS2	down
ORMDL1	up	CHL1	down
HIBCH	up	LINC01266	down
STAT1	up	CNTN4	down
STK17B	up	CRBN	down
CCDC150	up	SETMAR	down
MOB4	up	ITPR1	down
C2orf69	up	EGOT	down
SGO2	up	LMCD1-AS1	down
NDUFB3	up	CAMK1	down
TMEM237	up	TTLL3	down
SUMO1	up	IL17RE	down
NOP58	up	CRELD1	down
BMPR2	up	AC083855.2	down
WDR12	up	VGLL4	down
INO80D	up	RPL32	down
NDUFS1	up	IQSEC1	down
IDH1	up	HDAC11	down
BARD1	up	CHCHD4	down
XRCC5	up	XPC	down
ARPC2	up	NR2C2	down
AAMP	up	CAPN7	down
TUBA4A	up	SH3BP5-AS1	down
DNAJB2	up	SH3BP5	down
FARSB	up	TBC1D5	down
ACSL3	up	SATB1	down
SP110	up	RPL15	down
SP100	up	NR1D2	down
PSMD1	up	RARB	down
EIF4E2	up	ZCWPW2	down
GIGYF2	up	TGFBR2	down
HJURP	up	DYNC1LI1	down
NDUFA10	up	CNOT10	down
PPP1R7	up	CRTAP	down
DTYMK	up	AC112220.2	down
AC131097.2	up	GOLGA4	down
ARL8B	up	ITGA9-AS1	down
SETD5	up	CTDSPL	down
ARPC4	up	PLCD1	down
FANCD2	up	ACAA1	down
BRK1	up	OXSR1	down
SEC13	up	XYLB	down
LSM3	up	CSRNP1	down
FGD5-AS1	up	AC092053.3	down
MRPS25	up	SLC25A38	down
SGO1	up	RPSA	down
UBE2E1	up	MYRIP	down
TOP2B	up	ENTPD3	down
STT3B	up	RPL14	down
UBP1	up	CTNNB1	down
PDCD6IP	up	TRAK1	down
NKTR	up	VIPR1	down
KIF15	up	SS18L2	down
SMARCC1	up	ZBTB47	down
MAP4	up	ZNF662	down
NME6	up	ABHD5	down
SHISA5	up	ZNF445	down
UQCRC1	up	ZNF660	down
PRKAR2A	up	EXOSC7	down
NDUFAF3	up	LZTFL1	down
RHOA	up	LRRC2	down
GMPPB	up	CCDC12	down
INKA1	up	SETD2	down
TRAIP	up	KIF9	down
IFRD2	up	DHX30	down
MANF	up	PLXNB1	down
POC1A	up	TMA7	down
PBRM1	up	NCKIPSD	down
SPCS1	up	IP6K2	down
TKT	up	ARIH2	down
DNASE1L3	up	WDR6	down
PDHB	up	DALRD3	down
PSMD6	up	IMPDH2	down
SUCLG2	up	LAMB2	down
CGGBP1	up	AMT	down
CMSS1	up	NICN1	down
TOMM70	up	MST1	down
CEP97	up	IP6K1	down
CIP2A	up	GNAI2	down
DZIP3	up	LSMEM2	down
ATG3	up	NAA80	down
NEPRO	up	CISH	down
SPICE1	up	TEX264	down
SIDT1	up	PARP3	down
NAA50	up	ABHD14A	down
TIMMDC1	up	ACY1	down
COX17	up	RPL29	down
NDUFB4	up	PPM1M	down
RABL3	up	TNNC1	down
POLQ	up	NISCH	down
CCDC58	up	NT5DC2	down
PARP9	up	SMIM4	down
DTX3L	up	GNL3	down
PARP14	up	GLT8D1	down
HACD2	up	MUSTN1	down
CCDC14	up	PRKCD	down
UMPS	up	CACNA2D3	down
ZNF148	up	ESRG	down
RUVBL1	up	WNT5A	down
RPN1	up	CCDC66	down
ACAD9	up	TASOR	down
CNBP	up	APPL1	down
H1FX	up	ARF4	down
MBD4	up	DENND6A	down
IFT122	up	KCTD6	down
MRPL3	up	FAM107A	down
UBA5	up	FHIT	down
TOPBP1	up	PTPRG	down
SRPRB	up	C3orf14	down
CEP63	up	THOC7	down
STAG1	up	ATXN7	down
IL20RB	up	PSMD6-AS2	down
CEP70	up	AC092040.1	down
FAIM	up	PRICKLE2	down
MRPS22	up	ADAMTS9	down
COPB2	up	ADAMTS9-AS2	down
RBP1	up	MAGI1	down
RNF7	up	SLC25A26	down
XRN1	up	LRIG1	down
U2SURP	up	EOGT	down
HLTF	up	TMF1	down
COMMD2	up	ARL6IP5	down
SELENOT	up	FRMD4B	down
GPR87	up	MITF	down
MBNL1	up	FOXP1	down
P2RY1	up	RYBP	down
RAP2B	up	SHQ1	down
DHX36	up	LINC00960	down
GMPS	up	ROBO2	down
SSR3	up	ROBO1	down
RSRC1	up	VGLL3	down
GFM1	up	MTRNR2L12	down
IFT80	up	EPHA6	down
SMC4	up	ABI3BP	down
TRIM59	up	RPL24	down
KPNA4	up	CBLB	down
SPTSSB	up	ZBED2	down
PDCD10	up	CD200	down
PLD1	up	BOC	down
TNFSF10	up	CFAP44	down
ECT2	up	CCDC191	down
TBL1XR1	up	ZBTB20	down
PIK3CA	up	GOLGB1	down
MFN1	up	AC083798.2	down
GNB4	up	COL6A6	down
ACTL6A	up	NPHP3	down
MRPL47	up	TMEM108	down
NDUFB5	up	TMEM108-AS1	down
USP13	up	RAB6B	down
DNAJC19	up	AC046134.2	down
SOX2	up	TRPC1	down
ATP11B	up	PCOLCE2	down
PARL	up	CHST2	down
ABCC5	up	DIPK2A	down
EIF2B5	up	TM4SF1-AS1	down
AP2M1	up	TSC22D2	down
ALG3	up	ERICH6-AS1	down
CAMK2N2	up	MBNL1-AS1	down
PSMD2	up	C3orf33	down
EIF4G1	up	KCNAB1	down
POLR2H	up	AC091607.2	down
MAGEF1	up	TIPARP-AS1	down
DNAJB11	up	TIPARP	down
RPL39L	up	LINC02029	down
ATP13A4	up	CCNL1	down
OPA1	up	AC092944.1	down
LSG1	up	AC080013.5	down
TNK2	up	SCHIP1	down
UBXN7	up	PPM1L	down
RNF168	up	B3GALNT1	down
FBXO45	up	BCHE	down
PAK2	up	WDR49	down
SENP5	up	SERPINI1	down
NCBP2	up	AC069243.1	down
FYTTD1	up	SEC62	down
RNF212	up	RPL22L1	down
UVSSA	up	FXR1	down
TACC3	up	MCF2L2	down
FGFR3	up	CLCN2	down
LETM1	up	ETV5	down
NSD2	up	EIF4A2	down
TNIP2	up	BCL6	down
MFSD10	up	TPRG1	down
RGS12	up	FGF12	down
LYAR	up	HES1	down
MRFAP1	up	TMEM44-AS1	down
LAP3	up	FAM43A	down
NCAPG	up	APOD	down
DHX15	up	AC233280.1	down
PGM2	up	NCBP2AS2	down
KLF3	up	PIGZ	down
UBE2K	up	RPL35A	down
RBM47	up	ZNF718	down
UCHL1	up	ATP5ME	down
TMEM33	up	MYL5	down
ATP10D	up	CPLX1	down
SLAIN2	up	IDUA	down
OCIAD1	up	CRIPAK	down
CWH43	up	NOP14	down
CLOCK	up	STX18	down
NMU	up	MSX1	down
CEP135	up	CYTL1	down
SRP72	up	EVC2	down
POLR2B	up	LINC02482	down
CENPC	up	BLOC1S4	down
TMPRSS11D	up	KIAA0232	down
TMPRSS11A	up	TBC1D14	down
TMPRSS11E	up	GRPEL1	down
GRSF1	up	LINC02447	down
DCK	up	SORCS2	down
ANKRD17	up	AC108519.1	down
USO1	up	SLC2A9	down
NAAA	up	AC005674.2	down
SDAD1	up	ZNF518B	down
HNRNPD	up	CC2D2A	down
SEC31A	up	PROM1	down
LIN54	up	MED28	down
COPS4	up	AC024230.1	down
COQ2	up	SLIT2	down
MRPS18C	up	PACRGL	down
PTPN13	up	KCNIP4	down
HERC5	up	ADGRA3	down
PYURF	up	SOD3	down
EIF4E	up	CCDC149	down
METAP1	up	ANAPC4	down
ADH5	up	SLC34A2	down
ADH1C	up	SMIM20	down
ADH7	up	RBPJ	down
H2AFZ	up	TBC1D19	down
CISD2	up	STIM2	down
CENPE	up	PCDH7	down
PPA2	up	LINC02506	down
AIMP1	up	RELL1	down
HADH	up	KLF3-AS1	down
OSTC	up	WDR19	down
MCUB	up	RFC1	down
CASP6	up	RPL9	down
GAR1	up	UGDH	down
ZGRF1	up	APBB2	down
LARP7	up	LIMCH1	down
MAD2L1	up	SLC30A9	down
CCNA2	up	GNPDA2	down
HSPA4L	up	TEC	down
PLK4	up	SGCB	down
JADE1	up	DANCR	down
SCLT1	up	KIT	down
NDUFC1	up	AASDH	down
NAA15	up	ARL9	down
MGST2	up	HOPX	down
LINC02432	up	SPINK2	down
IL15	up	NOA1	down
SMARCA5	up	UGT2B7	down
ABCE1	up	SULT1E1	down
LSM6	up	SLC4A4	down
MND1	up	RASSF6	down
PPID	up	AREG	down
MSMO1	up	PARM1	down
DDX60	up	LINC02562	down
CLCN3	up	SEPTIN11	down
GALNT7	up	CCNI	down
HMGB2	up	CCNG2	down
AC097534.2	up	CNOT6L	down
SAP30	up	FRAS1	down
CEP44	up	AC098818.2	down
SPCS3	up	RASGEF1B	down
NEIL3	up	THAP9-AS1	down
AGA	up	ABRAXAS1	down
RWDD4	up	GPAT3	down
CENPU	up	ARHGAP24	down
FRG1	up	MAPK10	down
PDCD6	up	AFF1	down
TRIP13	up	HSD17B13	down
CLPTM1L	up	HSD17B11	down
MRPL36	up	NUDT9	down
MED10	up	SPARCL1	down
SRD5A1	up	NAP1L5	down
CCT5	up	FAM13A	down
ZFR	up	SNCA	down
TARS	up	CCSER1	down
RAD1	up	SMARCAD1	down
BRIX1	up	AP002026.1	down
DNAJC21	up	EMCN	down
SKP2	up	PPP3CA	down
NIPBL	up	AP001816.1	down
NUP155	up	AC098487.1	down
OXCT1	up	BDH2	down
C5orf34	up	DKK2	down
PAIP1	up	AC096564.1	down
DHX29	up	CYP2U1	down
DEPDC1B	up	LEF1	down
KIF2A	up	RPL34	down
CENPK	up	PITX2	down
SREK1	up	SNHG8	down
CCNB1	up	SYNPO2	down
CENPH	up	USP53	down
MRPS36	up	PDE5A	down
AK6	up	SPRY1	down
TAF9	up	ANKRD50	down
MARVELD2	up	INTU	down
BDP1	up	PGRMC2	down
MCCC2	up	LINC02615	down
TNPO1	up	PCDH10	down
HMGCR	up	ELF2	down
POC5	up	AC097376.3	down
DHFR	up	MAML3	down
TMEM167A	up	TBC1D9	down
XRCC4	up	USP38	down
POLR3G	up	GAB1	down
SLF1	up	EDNRA	down
SRP19	up	ARHGAP10	down
REEP5	up	RPS3A	down
DCP2	up	FAM160A1	down
YTHDC2	up	FBXW7	down
HSD17B4	up	FHDC1	down
SRFBP1	up	MAP9	down
LOX	up	GUCY1A1	down
SNX24	up	AC104083.1	down
ALDH7A1	up	CTSO	down
LMNB1	up	PDGFC	down
UQCRQ	up	GASK1B	down
HSPA4	up	ETFDH	down
VDAC1	up	FNIP2	down
PPP2CA	up	RAPGEF2	down
SAR1B	up	NAF1	down
DDX46	up	NPY1R	down
PCBD2	up	TMEM192	down
PITX1	up	CPE	down
H2AFY	up	NEK1	down
BRD8	up	HPF1	down
KIF20A	up	AADAT	down
CDC25C	up	HPGD	down
ETF1	up	DCTD	down
HSPA9	up	CDKN2AIP	down
CTNNA1	up	ING2	down
UBE2D2	up	STOX2	down
SRA1	up	SLC25A4	down
NDUFA2	up	CFAP97	down
IK	up	ANKRD37	down
ZMAT2	up	SORBS2	down
TAF7	up	TLR3	down
DIAPH1	up	CYP4V2	down
NDFIP1	up	PLEKHG4B	down
LARS	up	IRX4	down
TCERG1	up	AC124852.1	down
CSNK1A1	up	UBE2QL1	down
TCOF1	up	TENT4A	down
FAT2	up	ADCY2	down
G3BP1	up	SEMA5A	down
LARP1	up	SNHG18	down
MRPL22	up	ANKH	down
CLINT1	up	ZNF622	down
RNF145	up	RETREG1	down
TTC1	up	BASP1	down
PTTG1	up	CDH6	down
ATP10B	up	PDZD2	down
NUDCD2	up	MTMR12	down
HMMR	up	PRLR	down
RARS	up	SPEF2	down
PANK3	up	SLC1A3	down
SPDL1	up	NIPBL-DT	down
NEURL1B	up	CPLANE1	down
RPL26L1	up	GDNF	down
THOC3	up	GHR	down
NSD1	up	CCDC152	down
MXD3	up	SELENOP	down
PRELID1	up	CCL28	down
LMAN2	up	PARP8	down
F12	up	ISL1	down
GRK6	up	ITGA2	down
TMED9	up	NDUFS4	down
NHP2	up	ARL15	down
TRIM7	up	HSPB3	down
SSR1	up	PLPP1	down
RIOK1	up	IL6ST	down
EEF1E1	up	MAP3K1	down
TFAP2A	up	SETD9	down
PAK1IP1	up	MIER3	down
TMEM14C	up	GPBP1	down
TMEM14B	up	PLK2	down
NOL7	up	PDE4D	down
MCUR1	up	LINC02057	down
DEK	up	ZSWIM6	down
C6orf62	up	DIMT1	down
GMNN	up	RNF180	down
HIST1H1A	up	SREK1IP1	down
HIST1H4A	up	PPWD1	down
HIST1H4B	up	AC010359.3	down
HIST1H3B	up	PIK3R1	down
HIST1H2AB	up	AC010280.1	down
HIST1H2BB	up	AC010273.3	down
HIST1H1C	up	CDK7	down
HFE	up	SMN1	down
HIST1H4C	up	MAP1B	down
HIST1H2BC	up	MRPS27	down
HIST1H2AC	up	FCHO2	down
HIST1H1E	up	BTF3	down
HIST1H2BD	up	ARHGEF28	down
HIST1H3D	up	ENC1	down
HIST1H2BF	up	NSA2	down
HIST1H2BG	up	CERT1	down
HIST1H2AE	up	POLK	down
HIST1H1D	up	IQGAP2	down
HIST1H3F	up	F2RL1	down
HIST1H2BH	up	AGGF1	down
HIST1H3G	up	SCAMP1	down
HIST1H4H	up	JMY	down
BTN3A2	up	TENT2	down
BTN3A3	up	CMYA5	down
AL021807.1	up	SSBP2	down
HIST1H2BJ	up	ATG10	down
HIST1H2AG	up	RPS23	down
HIST1H2AH	up	VCAN	down
HIST1H2BL	up	COX7C	down
HIST1H2AI	up	TMEM161B-AS1	down
HIST1H3H	up	MEF2C	down
HIST1H2AJ	up	FAM172A	down
HIST1H2BN	up	TTC37	down
HIST1H2AL	up	ELL2	down
HIST1H1B	up	ERAP1	down
HIST1H3I	up	ERAP2	down
HIST1H3J	up	RGMB	down
HIST1H2AM	up	AC008522.1	down
HIST1H2BO	up	ST8SIA4	down
AL121944.1	up	GIN1	down
ZNF165	up	EFNA5	down
ZSCAN16	up	FBXL17	down
HLA-F	up	LINC01023	down
MRPS18B	up	FER	down
NRM	up	PJA2	down
TUBB	up	WDR36	down
PSORS1C2	up	STARD4-AS1	down
MICB	up	NREP	down
PRRC2A	up	EPB41L4A-AS1	down
LSM2	up	MCC	down
NELFE	up	CCDC112	down
RNF5	up	FEM1C	down
HLA-DQA2	up	AC010226.1	down
TAP2	up	AC008549.2	down
PSMB8	up	DMXL1	down
PSMB9	up	AC022101.1	down
TAP1	up	CSNK1G3	down
HLA-DMA	up	ZNF608	down
PFDN6	up	GRAMD2B	down
KIFC1	up	LINC01184	down
UQCC2	up	SLC12A2	down
SNRPC	up	SLC27A6	down
TAF11	up	ISOC1	down
SRPK1	up	HINT1	down
MAPK13	up	LYRM7	down
SRSF3	up	CDC42SE2	down
PPIL1	up	RAPGEF6	down
GLO1	up	FNIP1	down
MRPS10	up	MIR3936HG	down
RPL7L1	up	AC116366.1	down
CNPY3	up	RAD50	down
MRPL2	up	KIF3A	down
POLH	up	SEPTIN8	down
CENPQ	up	LEAP2	down
TMEM14A	up	AFF4	down
ICK	up	TCF7	down
AL033384.1	up	SKP1	down
PRIM2	up	UBE2B	down
OGFRL1	up	JADE2	down
PHIP	up	SEC24A	down
HMGN3	up	CAMLG	down
TTK	up	C5orf24	down
ME1	up	TXNDC15	down
SYNCRIP	up	CXCL14	down
LYRM2	up	SLC25A48	down
UFL1	up	SPOCK1	down
ASCC3	up	KLHL3	down
CRYBG1	up	AC106791.1	down
CD24	up	FAM13B	down
CEP57L1	up	NME5	down
CDK19	up	FAM53C	down
GTF3C6	up	EGR1	down
HDAC2	up	LRRTM2	down
ASF1A	up	MATR3.1	down
TPD52L1	up	SPATA24	down
HDDC2	up	DNAJC18	down
HINT3	up	NRG2	down
CENPW	up	MALINC1	down
ECHDC1	up	AC011379.1	down
MTFR2	up	HBEGF	down
IL20RA	up	ANKHD1	down
IFNGR1	up	EIF4EBP3	down
HEBP2	up	PCDHGA5	down
LTV1	up	SPRY4	down
GINM1	up	FGF1	down
KATNA1	up	NR3C1	down
PCMT1	up	PRELID2	down
RAET1E	up	RBM27	down
FBXO5	up	SPINK6	down
ACAT2	up	ADRB2	down
MPC1	up	HMGXB3	down
AFDN	up	PDGFRB	down
PSMB1	up	RPS14	down
PDCD2	up	DCTN4	down
COX19	up	SMIM3	down
NUDT1	up	ANXA6	down
AIMP2	up	SPARC	down
EIF2AK1	up	FAXDC2	down
PHF14	up	GEMIN5	down
BZW2	up	SGCD	down
TSPAN13	up	TENM2	down
MALSU1	up	SLIT3	down
IGF2BP3	up	NPM1	down
OSBPL3	up	FBXW11	down
CYCS	up	UBTD2	down
HNRNPA2B1	up	SH3PXD2B	down
CBX3	up	DUSP1	down
HOXA5	up	CREBRF	down
HOXA7	up	CPEB4	down
HOXA9	up	MSX2	down
HOXA10-AS	up	FAM153B	down
TAX1BP1	up	KIAA1191	down
LSM5	up	HIGD2A	down
KBTBD2	up	RNF44	down
ANLN	up	AC106795.2	down
RALA	up	FAM153CP	down
PSMA2	up	HNRNPAB	down
MRPL32	up	COL23A1	down
COA1	up	CLK4	down
H2AFV	up	ZNF354A	down
FIGNL1	up	ZNF354C	down
CCT6A	up	LTC4S	down
CHCHD2	up	SQSTM1	down
GUSB	up	MRNIP	down
BAZ1B	up	AC008393.1	down
BUD23	up	SCGB3A1	down
EIF4H	up	HEIH	down
POR	up	ZFP62	down
MDH2	up	RACK1	down
YWHAG	up	TRIM52	down
TMEM60	up	TRIM52-AS1	down
CD36	up	FOXQ1	down
PCLO	up	TUBB2A	down
DBF4	up	PXDC1	down
SRI	up	AL391422.4	down
SAMD9	up	ECI2	down
SAMD9L	up	FARS2	down
SEM1	up	TXNDC5	down
ASNS	up	BLOC1S5	down
ARPC1A	up	TFAP2A-AS2	down
PDAP1	up	EDN1	down
BUD31	up	CD83	down
ATP5MF	up	MYLIP	down
ZKSCAN1	up	ATXN1	down
COPS6	up	FAM8A1	down
STAG3	up	AL138724.1	down
PILRB	up	KIF13A	down
GNB2	up	ID4	down
POP7	up	MBOAT1	down
SRRT	up	CDKAL1	down
POLR2J	up	SOX4	down
DNAJC2	up	HIST1H3A	down
PSMC2	up	HIST1H2BE	down
SYPL1	up	HIST1H4E	down
BCAP29	up	HMGN4	down
DLD	up	ZNF322	down
LSM8	up	ZSCAN16-AS1	down
NDUFA5	up	ZSCAN9	down
ARF5	up	GABBR1	down
RBM28	up	HLA-F-AS1	down
AKR1B1	up	RNF39	down
AKR1B10	up	HCG18	down
NUP205	up	RPP21	down
STMP1	up	PPP1R10	down
MTPN	up	IER3	down
MRPS33	up	AL662844.4	down
SSBP1	up	HCG27	down
ARHGEF35	up	DDX39B	down
EZH2	up	NFKBIL1	down
PDIA4	up	APOM	down
RHEB	up	LY6G5B	down
NCAPG2	up	ABHD16A	down
AGPAT5	up	HSPA1A	down
MFHAS1	up	HSPA1B	down
MSRA	up	SNHG32	down
FDFT1	up	NEU1	down
ZDHHC2	up	AL662884.3	down
CNOT7	up	AGPAT1	down
PCM1	up	NOTCH4	down
ASAH1	up	TSBP1-AS1	down
SH2D4A	up	BRD2	down
INTS10	up	HCG25	down
REEP4	up	RPS18	down
KCTD9	up	PHF1	down
CDCA2	up	CUTA	down
EPHX2	up	SYNGAP1	down
CCDC25	up	LINC01016	down
ESCO2	up	RPS10	down
PBK	up	ILRUN	down
SARAF	up	AL451165.2	down
DCTN6	up	RPL10A	down
LSM1	up	FKBP5	down
NSD3	up	BRPF3	down
TM2D2	up	CDKN1A	down
VDAC3	up	ZFAND3	down
SMIM19	up	TOMM6	down
FNTA	up	BICRAL	down
PRKDC	up	SRF	down
UBE2V2	up	DNPH1	down
RB1CC1	up	DLK2	down
MRPL15	up	LRRC73	down
RAB2A	up	POLR1C	down
GGH	up	AL109615.2	down
ARMC1	up	HSP90AB1	down
MTFR1	up	SUPT3H	down
COPS5	up	RUNX2	down
LACTB2	up	ENPP5	down
TERF1	up	AL355353.1	down
ELOC	up	MMUT	down
TPD52	up	C6orf141	down
FABP5	up	PAQR8	down
FABP4	up	EFHC1	down
LRRCC1	up	TRAM2-AS1	down
RMDN1	up	GCLC	down
DECR1	up	AL590652.1	down
RAD54B	up	COL21A1	down
ESRP1	up	DST	down
MTDH	up	KIAA1586	down
NIPAL2	up	ZNF451	down
STK3	up	AL135905.2	down
FBXO43	up	PHF3	down
POLR2K	up	LMBRD1	down
ZNF706	up	COL9A1	down
FZD6	up	KCNQ5	down
DCAF13	up	AC019205.1	down
OXR1	up	MTO1	down
EMC2	up	EEF1A1	down
ENY2	up	COL12A1	down
EBAG9	up	IRAK1BP1	down
RAD21	up	LCA5	down
MED30	up	AL391840.3	down
DSCC1	up	ELOVL4	down
MRPL13	up	DOP1A	down
DERL1	up	MRAP2	down
TBC1D31	up	NT5E	down
ZHX1	up	SNHG5	down
ATAD2	up	AL139274.2	down
TMEM65	up	PNRC1	down
NDUFB9	up	AL353135.2	down
MTSS1	up	ANKRD6	down
SQLE	up	FAXC	down
NSMCE2	up	AL513550.1	down
GSDMC	up	MTRES1	down
FAM49B	up	SOBP	down
ASAP1	up	FOXO3	down
ADCY8	up	PPIL6	down
EFR3A	up	ZBTB24	down
TMEM71	up	AMD1	down
PHF20L1	up	RPF2	down
CHRAC1	up	SLC16A10	down
LY6K	up	REV3L	down
THEM6	up	TRAF3IP2	down
LY6D	up	FAM229B	down
TSTA3	up	LINC02541	down
FAM83H	up	AL357141.1	down
SCRIB	up	NT5DC1	down
PUF60	up	TSPYL4	down
GPAA1	up	RWDD1	down
CYC1	up	KPNA5	down
MAF1	up	CEP85L	down
BOP1	up	HSF2	down
SLC52A2	up	CLVS2	down
VPS28	up	PTPRK	down
RECQL4	up	ARHGAP18	down
CBWD1	up	L3MBTL3	down
PLGRKT	up	EPB41L2	down
PSIP1	up	AKAP7	down
DDX58	up	ENPP3	down
NDUFB6	up	ENPP1	down
CHMP5	up	RPS12	down
KIF24	up	AHI1	down
DCTN3	up	AL023284.4	down
VCP	up	AL024508.2	down
STOML2	up	AL121933.2	down
ARHGEF39	up	AL356234.2	down
TLN1	up	HECA	down
HINT2	up	CITED2	down
MELK	up	SF3B5	down
C9orf40	up	UTRN	down
OSTF1	up	AL356599.1	down
CEP78	up	FBXO30	down
PSAT1	up	UST	down
UBQLN1	up	ULBP3	down
RMI1	up	CCDC170	down
CKS2	up	ESR1	down
SYK	up	SYNE1	down
SPTLC1	up	AL080276.2	down
IARS	up	SCAF8	down
NOL8	up	C6orf99	down
CENPP	up	AL035530.2	down
BICD2	up	AL139393.3	down
FAM120A	up	RNASET2	down
MFSD14B	up	DACT2	down
MFSD14C	up	SMOC2	down
ANP32B	up	BX322234.1	down
NANS	up	THBS2	down
MRPL50	up	DLL1	down
SMC2	up	AC215522.2	down
NIPSNAP3A	up	PDGFA	down
RAD23B	up	LFNG	down
TXN	up	BRAT1	down
PTBP3	up	SDK1	down
HSDL2	up	ZNF853	down
ZNF883	up	ICA1	down
PRPF4	up	AC007009.1	down
BSPRY	up	ETV1	down
POLE3	up	CRPPA	down
CDK5RAP2	up	SOSTDC1	down
FBXW2	up	AC019117.2	down
PHF19	up	AC004130.2	down
C5	up	SP4	down
CNTRL	up	RAPGEF5	down
RAB14	up	TOMM7	down
STOM	up	SNHG26	down
PSMB7	up	MPP6	down
ARPC5L	up	AC005165.1	down
PPP6C	up	MTURN	down
HSPA5	up	AQP1	down
PTGES2	up	ADCYAP1R1	down
LCN2	up	FKBP9	down
DNM1	up	SEPTIN7	down
GOLGA2	up	SFRP4	down
TRUB2	up	TRGC2	down
COQ4	up	YAE1	down
ODF2	up	AC072061.1	down
WDR34	up	GLI3	down
SET	up	STK17A	down
ZDHHC12	up	MRPS24	down
AL441992.1	up	AEBP1	down
ENDOG	up	PPIA	down
NUP188	up	SNHG15	down
SH3GLB2	up	NACAD	down
DOLPP1	up	RAMP3	down
CRAT	up	TNS3	down
PTPA	up	EGFR	down
C9orf78	up	PHKG1	down
TTF1	up	NUPR2	down
GTF3C5	up	ZNF736	down
CEL	up	ZNF138	down
ABO	up	ZNF273	down
SURF1	up	ZNF92	down
SURF2	up	LINC00174	down
SURF4	up	AC008267.5	down
CAMSAP1	up	RABGEF1	down
UBAC1	up	AC027644.3	down
TMEM250	up	TYW1	down
TMEM141	up	AUTS2	down
RABL6	up	MLXIPL	down
PAXX	up	VPS37D	down
SAPCD2	up	CLDN4	down
SSNA1	up	ELN	down
TMEM203	up	CLIP2	down
TUBB4B	up	CASTOR2	down
GTPBP4	up	GTF2IRD2B	down
IDI1	up	CCL26	down
AKR1C1	up	FGL2	down
AKR1C2	up	APTR	down
AKR1C3	up	PHTF2	down
NET1	up	MAGI2	down
CALML5	up	MAGI2-AS3	down
CALML3	up	CACNA2D1	down
GDI2	up	SEMA3E	down
RBM17	up	SEMA3D	down
ATP5F1C	up	TMEM243	down
DHTKD1	up	TP53TG1	down
NUDT5	up	CROT	down
CDC123	up	ADAM22	down
SEPHS1	up	STEAP2	down
HSPA14.1	up	CFAP69	down
DCLRE1C	up	FZD1	down
DNAJC1	up	AKAP9	down
PRTFDC1	up	CYP51A1	down
MYO3A	up	RBM48	down
MASTL	up	FAM133B	down
RAB18	up	GNG11	down
KIF5B	up	COL1A2	down
HNRNPF	up	CASD1	down
TIMM23	up	PPP1R9A	down
ANXA8L1	up	PDK4	down
ANXA8	up	AC079781.5	down
ZWINT	up	NPTX2	down
CDK1	up	TRRAP	down
RTKN2	up	SMURF1	down
HNRNPH3	up	ZNF394	down
DNA2	up	ZCWPW1	down
CCAR1	up	PCOLCE	down
DDX21	up	GIGYF1	down
VPS26A	up	FIS1	down
HK1	up	AC006329.1	down
SGPL1	up	FBXL13	down
DNAJC9	up	KMT2E-AS1	down
MRPS16	up	AC007032.1	down
ANXA7	up	HBP1	down
CHCHD1	up	LAMB1	down
AP3M1	up	NRCAM	down
ADK	up	PNPLA8	down
VDAC2	up	IMMP2L	down
COMTD1	up	DOCK4	down
EIF5AL1	up	ZNF277	down
TMEM254	up	IFRD1	down
GHITM	up	LSMEM1	down
C10orf99	up	BMT2	down
IFIT3	up	SMIM30	down
IFIT1	up	FOXP2	down
PANK1	up	TES	down
KIF20B	up	CAV1	down
RPP30	up	CTTNBP2	down
KIF11	up	TSPAN12	down
CEP55	up	CPED1	down
NOC3L	up	WNT16	down
ZNF518A	up	PTPRZ1	down
TM9SF3	up	AASS	down
ARHGAP19	up	CADPS2	down
EXOSC1	up	AC006333.2	down
GOT1	up	PRRT4	down
SLC25A28	up	SMO	down
BLOC1S2	up	CEP41	down
NDUFB8	up	AUXG01000058.1	down
SLF2	up	AC016831.7	down
MRPL43	up	LINC00513	down
OGA	up	AC016831.1	down
ACTR1A	up	AC016831.5	down
ATP5MD	up	AC058791.1	down
ADD3	up	LINC-PINT	down
SMNDC1	up	MKLN1-AS	down
SMC3	up	CALD1	down
CASP7	up	AC083870.1	down
CCDC186	up	KIAA1549	down
ABLIM1	up	FMC1	down
CACUL1	up	LUC7L2	down
EIF3A	up	KDM7A-DT	down
PRDX3	up	DENND11	down
NSMCE4A	up	EPHB6	down
BUB3	up	TMEM139	down
EEF1AKMT2	up	AC093673.1	down
BCCIP	up	AC004889.1	down
MKI67	up	RARRES2	down
MGMT	up	AC073111.4	down
GLRX3	up	GIMAP7	down
ECHS1	up	GIMAP6	down
SYCE1	up	SMARCD3	down
PSMD13	up	PRKAG2	down
PKP3	up	PRKAG2-AS1	down
RNH1	up	LINC01003	down
HRAS	up	SHH	down
EPS8L2	up	RNF32	down
TALDO1	up	WDR60	down
PIDD1	up	TDRP	down
CHID1	up	AC100810.1	down
SYT8	up	AC016065.1	down
LSP1	up	AC022784.1	down
MRPL23	up	FAM167A	down
TSSC4	up	AC145124.1	down
NAP1L4	up	LONRF1	down
NUP98	up	DLC1	down
RRM1	up	MICU3	down
TRIM22	up	SLC7A2	down
TAF10	up	MTUS1	down
MRPL17	up	LPL	down
TMEM9B	up	DOK2	down
EIF4G2	up	PHYHIP	down
USP47	up	C8orf58	down
LINC00958	up	AC105046.1	down
FAR1	up	EGR3	down
COPB1	up	RHOBTB2	down
PSMA1	up	TNFRSF10D	down
TSG101	up	NKX3-1	down
E2F8	up	NEFM	down
NAV2	up	DOCK5	down
HTATIP2	up	DPYSL2	down
MUC15	up	CLU	down
BBOX1	up	SCARA3	down
CCDC34	up	ZNF395	down
KIF18A	up	FBXO16	down
IMMP1L	up	FZD3	down
ELP4	up	AC044849.1	down
PAX6	up	AC026979.2	down
EIF3M	up	AC026979.4	down
PRRG4	up	NRG1	down
QSER1	up	RNF122	down
CAPRIN1	up	UNC5D	down
EHF	up	ZNF703	down
HSD17B12	up	STAR	down
CD82	up	DDHD2	down
MDK	up	AC087623.2	down
CKAP5	up	AC108863.2	down
PSMC3	up	SFRP1	down
NDUFS3	up	SLC20A2	down
PTPMT1	up	SPIDR	down
MTCH2	up	CEBPD	down
FNBP4	up	SNAI2	down
SSRP1	up	PCMTD1	down
TIMM10	up	SOX17	down
UBE2L6	up	RPS20	down
ZDHHC5	up	PLAG1	down
TMX2	up	PENK	down
FAM111A	up	FAM110B	down
OSBP	up	AC090152.1	down
MRPL16	up	CA8	down
DDB1	up	YTHDF3	down
TMEM138	up	CYP7B1	down
FEN1	up	MYBL1	down
INCENP	up	SGK3	down
GANAB	up	SNHG6	down
UQCC3	up	CPA6	down
UBXN1	up	PREX2	down
HNRNPUL2	up	SULF1	down
TTC9C	up	SBSPON	down
POLR2G	up	RPL7	down
TMEM179B	up	AC022868.2	down
RTN3	up	JPH1	down
MARK2	up	GDAP1	down
COX8A	up	PI15	down
OTUB1	up	CRISPLD1	down
STIP1	up	ZC2HC1A	down
FKBP2	up	IL7	down
PPP1R14B	up	LINC02605	down
TRMT112	up	LINC01607	down
SAC3D1	up	MRPS28	down
CDCA5	up	ZBTB10	down
MRPL49	up	ZNF704	down
CAPN1	up	RBIS	down
KCNK7	up	CPNE3	down
FIBP	up	TMEM64	down
BANF1	up	PIP4P2	down
SF3B2	up	TRIQK	down
RAB1B	up	FAM92A	down
CNIH2	up	TMEM67	down
YIF1A	up	GEM	down
BRMS1	up	SDC2	down
KDM2A	up	CPQ	down
PPP1CA	up	TSPYL5	down
RPS6KB2	up	MATN2	down
CORO1B	up	RPL30	down
TMEM134	up	ERICH5	down
CDK2AP2	up	VPS13B-DT	down
GSTP1	up	VPS13B	down
NDUFV1	up	AC027373.1	down
NDUFS8	up	KLF10	down
MRPL21	up	LRP12	down
CTTN	up	ZFPM2-AS1	down
NUMA1	up	AC027031.2	down
LAMTOR1	up	ANGPT1	down
ANAPC15	up	EIF3E	down
COA4	up	PKHD1L1	down
UCP2	up	TRPS1	down
PGM2L1	up	EIF3H	down
POLD3	up	SAMD12	down
NDUFC2	up	DEPTOR	down
DDIAS	up	COL14A1	down
TMEM126B	up	FBXO32	down
TMEM126A	up	FER1L6	down
HIKESHI	up	TATDN1	down
CEP295	up	TRIB1	down
CWC15	up	MYC	down
CEP57	up	LINC00824	down
CARD18	up	AC022973.3	down
RDX	up	LRRC6	down
COLCA2	up	AC040970.1	down
TIMM8B	up	ARC	down
PTS	up	MINCR	down
REXO2	up	TOP1MT	down
H2AFX	up	MAFA	down
MCAM	up	EEF1D	down
RNF26	up	AC234917.3	down
NECTIN1	up	PPP1R16A	down
SPA17	up	ZNF251	down
NRGN	up	ZNF34	down
CCDC15	up	RPL8	down
EI24	up	ZNF250	down
HYLS1	up	DOCK8-AS1	down
VSIG10L2	up	DOCK8	down
ARHGAP32	up	SMARCA2	down
BARX2	up	PUM3	down
NCAPD3	up	RFX3	down
IQSEC3	up	AL162253.2	down
CCDC77	up	KIAA2026	down
WNK1	up	DMAC1	down
ERC1	up	MPDZ	down
FKBP4	up	NFIB	down
FOXM1	up	CCDC171	down
RHNO1	up	BNC2	down
RAD51AP1	up	PLIN2	down
NDUFA9	up	RPS6	down
SCNN1A	up	AL158206.1	down
MRPL51	up	MLLT3	down
NCAPD2	up	MIR31HG	down
CHD4	up	MOB3B	down
COPS7A	up	SMIM27	down
MLF2	up	DNAJA1	down
PTMS	up	NUDT2	down
CDCA3	up	IL11RA	down
USP5	up	AL162231.1	down
PHB2	up	AL355377.3	down
A2ML1	up	RUSC2	down
M6PR	up	FAM166B	down
CLEC2B	up	RMRP	down
CLEC2A	up	RGP1	down
CLEC7A	up	NPR2	down
MAGOHB	up	TMEM8B	down
GPR19	up	EBLN3P	down
CDKN1B	up	TOMM5	down
APOLD1	up	TRMT10B	down
H2AFJ	up	GLIDR	down
WBP11	up	BX664615.2	down
STRAP	up	CNTNAP3B	down
MGST1	up	FAM27C	down
PLEKHA5	up	FAM189A2	down
CMAS	up	SMC5-AS1	down
ITPR2	up	SMC5	down
TM7SF3	up	KLF9	down
MRPS35	up	CEMIP2	down
ERGIC2	up	LINC01504	down
DDX11	up	ZFAND5	down
KIF21A	up	ALDH1A1	down
ZCRB1	up	RORB	down
TWF1	up	TLE4	down
SCAF11	up	TLE1	down
SLC38A1	up	GKAP1	down
TMEM106C	up	KIF27	down
C12orf54	up	AL354733.3	down
RHEBL1	up	NTRK2	down
TUBA1B	up	AL353743.2	down
TUBA1C	up	NXNL2	down
TROAP	up	SHC3	down
TMBIM6	up	GADD45G	down
RACGAP1	up	NFIL3	down
LARP4	up	OGN	down
KRT6B	up	ZNF484	down
KRT6A	up	FAM120AOS	down
KRT4	up	AL360020.1	down
ESPL1	up	AL158152.1	down
CBX5	up	AOPEP	down
COPZ1	up	PTCH1	down
ZNF385A	up	LINC00476	down
BLOC1S1	up	ERCC6L2	down
ORMDL2	up	PRXL2C	down
ERBB3	up	XPA	down
PA2G4	up	TRMO	down
TIMELESS	up	AL499604.1	down
ATP5F1B	up	CORO2A	down
PTGES3	up	STX17-AS1	down
SDR9C7	up	NR4A3	down
RDH16	up	INVS	down
NEMP1	up	ZNF189	down
SHMT2	up	NIPSNAP3B	down
DCTN2	up	ABCA1	down
OS9	up	ZNF462	down
TSFM	up	KLF4	down
XPOT	up	CTNNAL1	down
LLPH	up	FRRS1L	down
TMBIM4	up	ZNF483	down
DYRK2	up	GNG10	down
NUP107	up	SLC31A2	down
CPSF6	up	WHRN	down
CCT2	up	TNFSF15	down
ZFC3H1	up	TNC	down
TMEM19	up	DAB2IP	down
RAB21	up	GOLGA1	down
KRR1	up	ANGPTL2	down
CSRP2	up	RPL12	down
PPP1R12A	up	STXBP1	down
TMTC3	up	ENG	down
EEA1	up	ST6GALNAC6	down
UBE2N	up	PIP5KL1	down
MRPL42	up	SLC25A25	down
NDUFA12	up	PHYHD1	down
SNRPF	up	IER5L	down
LTA4H	up	LINC00963	down
NEDD1	up	NCS1	down
TMPO-AS1	up	RAPGEF1	down
TMPO	up	SETX	down
SLC25A3	up	RPL7A	down
GAS2L3	up	DIPK1B	down
ARL1	up	SNHG7	down
CHPT1	up	PTGDS	down
GNPTAB	up	NPDC1	down
NUP37	up	MAN1B1-DT	down
PARPBP	up	NRARP	down
HSP90B1	up	ZMYND11	down
TDG	up	KLF6	down
NFYB	up	TASOR2	down
C12orf75	up	LINC02649	down
PWP1	up	ITIH5	down
ISCU	up	CELF2	down
MMAB	up	ECHDC3	down
MVK	up	PHYH	down
GLTP	up	PRPF18	down
ATP2A2	up	NMT2	down
ANAPC7	up	TRDMT1	down
ARPC3	up	VIM	down
GPN3	up	STAM	down
VPS29	up	ARL5B	down
PPP1CC	up	PLXDC2	down
ALDH2	up	BMI1	down
ERP29	up	KIAA1217	down
OAS3	up	WAC-AS1	down
OAS2	up	SVIL	down
DDX54	up	JCAD	down
RNFT2	up	MAP3K8	down
RFC5	up	ARHGAP12	down
SUDS3	up	EPC1	down
CIT	up	AL365203.2	down
COX6A1	up	ITGB1-DT	down
TRIAP1	up	NRP1	down
SRSF9	up	PARD3	down
DYNLL1	up	FZD8	down
RNF10	up	ZNF248	down
POP5	up	LINC00839	down
MLEC	up	CSGALNACT2	down
OASL	up	CXCL12	down
ANAPC5	up	ZNF22	down
PSMD9	up	ZFAND4	down
CLIP1	up	AGAP9	down
DENR	up	MAPK8	down
MPHOSPH9	up	VSTM4	down
C12orf65	up	WASHC2A	down
SBNO1	up	PRKG1	down
KMT5A	up	CSTF2T	down
TMED2	up	IPMK	down
BRI3BP	up	PHYHIPL	down
AACS	up	FAM13C	down
RAN	up	CCDC6	down
PSPC1	up	ANK3	down
SKA3	up	ARID5B	down
MRPL57	up	EGR2	down
ZDHHC20	up	JMJD1C	down
CENPJ	up	LINC01515	down
GTF3A	up	SIRT1	down
MTIF3	up	TET1	down
POMP	up	SRGN	down
HMGB1	up	FAM241B	down
BRCA2	up	PCBD1	down
PDS5B	up	ANAPC16	down
RFC3	up	MICU1	down
ALG5	up	ECD	down
EXOSC8	up	CFAP70	down
NHLRC3	up	KAT6B	down
ELF1	up	KCNMA1	down
EPSTI1	up	AL450306.1	down
DNAJC15	up	RPS24	down
SUCLA2	up	ZCCHC24	down
NUDT15	up	AL135925.1	down
MED4	up	PLAC9	down
RB1	up	PRXL2A	down
KPNA3	up	BMPR1A	down
DLEU2	up	ADIRF-AS1	down
RNASEH2B	up	NUTM2A-AS1	down
VPS36	up	LINC00863	down
CKAP2	up	KLLN	down
SUGT1	up	ACTA2	down
OLFM4	up	CH25H	down
DIAPH3	up	SLC16A12	down
MZT1	up	PCGF5	down
BORA	up	SORBS1	down
UCHL3	up	TCTN3	down
LMO7	up	GOLGA7B	down
MYCBP2	up	HPSE2	down
RBM26	up	CNNM1	down
SOX21	up	ENTPD7	down
STK24	up	OLMALINC	down
TM9SF2	up	LDB1	down
ZIC2	up	PPRC1	down
TEX30	up	NOLC1	down
CUL4A	up	PSD	down
UPF3A	up	TRIM8	down
PARP2	up	AL391121.1	down
SUPT16H	up	ARL3	down
TOX4	up	WBP1L	down
DAD1	up	BORCS7	down
OXA1L	up	AL121929.3	down
MRPL52	up	SH3PXD2A	down
LRP10	up	COL17A1	down
PRMT5	up	SFR1	down
PSMB5	up	GSTO2	down
PABPN1	up	MXI1	down
DHRS4	up	PDCD4	down
DCAF11	up	ADRA2A	down
PSME1	up	TCF7L2	down
EMC9	up	TDRD1	down
PSME2	up	VWA2	down
CHMP4A	up	FAM160B1	down
NEDD8	up	HSPA12A	down
G2E3	up	EMX2OS	down
COCH	up	NANOS1	down
HECTD1	up	DENND10	down
EAPP	up	FGFR2	down
SNX6	up	ATE1	down
BAZ1A	up	AC063960.1	down
BRMS1L	up	HTRA1	down
PNN	up	OAT	down
FKBP3	up	ZRANB1	down
FANCM	up	AL731577.1	down
MIS18BP1	up	EDRF1-DT	down
LRR1	up	DOCK1	down
NEMF	up	C10orf143	down
ARF6	up	TUBGCP2	down
TMX1	up	MTG1	down
FRMD6	up	AC136475.1	down
RTRAF	up	B4GALNT4	down
PSMC6	up	PNPLA2	down
CDKN3	up	CRACR2B	down
DLGAP5	up	TSPAN4	down
ACTR10	up	MUC5B	down
PSMA3	up	CD81	down
TIMM9	up	CDKN1C	down
KIAA0586	up	ZNF195	down
DAAM1	up	AC127526.5	down
PPP2R5E	up	CAVIN3	down
PLEKHG3	up	SMPD1	down
CHURC1	up	APBB1	down
GPX2	up	OR2AG2	down
MAX	up	OLFML1	down
EIF2S1	up	EIF3F	down
VTI1B	up	RIC3	down
RDH11	up	TMEM9B-AS1	down
RDH12	up	AC079296.1	down
ERH	up	SCUBE2	down
SRSF5	up	WEE1	down
RBM25	up	SWAP70	down
ELMSAN1	up	LINC02709	down
ISCA2	up	ADM	down
FCF1	up	CTR9	down
ACYP1	up	DKK3	down
ERG28	up	TEAD1	down
IRF2BPL	up	ARNTL	down
SLIRP	up	SPON1	down
SNW1	up	SOX6	down
CEP128	up	PIK3C2A	down
GTF2A1	up	NCR3LG1	down
EML5	up	SERGEF	down
EFCAB11	up	SPTY2D1	down
TDP1	up	GAS2	down
PSMC1	up	LUZP2	down
TRIP11	up	FIBIN	down
ATXN3	up	LIN7C	down
CPSF2	up	BDNF-AS	down
IFI27L1	up	BDNF	down
DICER1	up	METTL15	down
GLRX5	up	ARL14EP	down
BDKRB2	up	DEPDC7	down
VRK1	up	TCP11L1	down
CCDC85C	up	CAT	down
DEGS2	up	PAMR1	down
YY1	up	FJX1	down
PPP2R5C	up	C11orf74	down
DYNC1H1	up	LRRC4C	down
CINP	up	ACCS	down
RCOR1	up	PRDM11	down
AMN	up	LINC02696	down
CDC42BPB	up	LARGE2	down
EIF5	up	PHF21A	down
TRMT61A	up	CREB3L1	down
BAG5	up	LRP4	down
ZFYVE21	up	DDB2	down
ATP5MPL	up	SLC39A13	down
ASPG	up	SELENOH	down
CDCA4	up	STX3	down
BTBD6	up	BEST1	down
MTA1	up	SCGB2A1	down
TEDC1	up	SCGB1D2	down
IGHA2	up	EEF1G	down
IGHA1	up	CSKMT	down
NIPA2	up	LRRN4CL	down
OCA2	up	BSCL2	down
HERC2	up	NXF1	down
TJP1	up	WDR74	down
AC091057.6	up	SNHG1	down
ARHGAP11B	up	SLC3A2	down
ARHGAP11A	up	SNX15	down
EMC7	up	NAALADL1	down
EMC4	up	FAU	down
ZNF770	up	AP003068.2	down
BUB1B	up	TIGD3	down
KNSTRN	up	SLC25A45	down
KNL1	up	RNASEH2C	down
GCHFR	up	EFEMP2	down
RHOV	up	CTSW	down
INO80	up	CCDC85B	down
OIP5	up	C11orf68	down
NUSAP1	up	B4GAT1	down
RTF1	up	AP001107.9	down
TMEM87A	up	PELI3	down
ZNF106	up	AP002748.4	down
CKMT1B	up	CTSF	down
CKMT1A	up	RBM4	down
EIF3J	up	CHKA	down
TRIM69	up	LRP5	down
DUOXA1	up	CPT1A	down
CEP152	up	LTO1	down
LYSMD2	up	AP003498.2	down
TMOD3	up	FOLR1	down
LEO1	up	INPPL1	down
MYO5C	up	ARHGEF17	down
ARPP19	up	AP003717.4	down
MNS1	up	KCNE3	down
SLTM	up	AP001372.2	down
CCNB2	up	RNF169	down
GTF2A2	up	XRRA1	down
PCLAF	up	ARRB1	down
OAZ2	up	RPS3	down
PIF1	up	UVRAG	down
CLPX	up	AP003119.3	down
HACD3	up	AAMDC	down
RAB11A	up	TENM4	down
ZWILCH	up	RAB30	down
ANP32A	up	RAB30-DT	down
KIF23	up	PCF11	down
UACA	up	AP000873.2	down
NPTN	up	ANKRD42	down
LOXL1	up	CCDC90B	down
STOML1	up	ME3	down
UBL7-AS1	up	PRSS23	down
COX5A	up	FZD4	down
COMMD4	up	SLC36A4	down
SNUPN	up	C11orf54	down
IMP3	up	MED17	down
FBXO22	up	MRE11	down
ETFA	up	AMOTL1	down
SCAPER	up	AP000787.1	down
RCN2	up	SESN3	down
IDH3A	up	MAML2	down
WDR61	up	CCDC82	down
PSMA4	up	ARHGAP42	down
MESD	up	PGR	down
HDGFL3	up	TRPC6	down
SEC11A	up	CEP126	down
MRPL46	up	CFAP300	down
MRPS11	up	DYNC2H1	down
ABHD2	up	PDGFD	down
FANCI	up	CARD16	down
TICRR	up	MSANTD4	down
IDH2	up	KBTBD3	down
BLM	up	AASDHPPT	down
UNC45A	up	GUCY1A2	down
RCCD1	up	CWF19L2	down
PRC1	up	SLC35F2	down
SLCO3A1	up	AP003307.1	down
SYNM	up	NPAT	down
SELENOS	up	ATM	down
SNRPA1	up	POGLUT3	down
SNRNP25	up	EXPH5	down
MRPL28	up	DDX10	down
UBE2I	up	ZC3H12C	down
TELO2	up	C11orf1	down
JPT2	up	CRYAB	down
MRPS34	up	DIXDC1	down
SPSB3	up	NKAPD1	down
NUBP2	up	IL18	down
HAGH	up	BCO2	down
MEIOB	up	LINC02762	down
NDUFB10	up	TTC12	down
TRAF7	up	USP28	down
PGP	up	ZBTB16	down
ECI1	up	C11orf71	down
RNPS1	up	CADM1	down
CCNF	up	SIK3	down
ELOB	up	TAGLN	down
PKMYT1	up	RNF214	down
TRAP1	up	SCN4B	down
PPL	up	SCN2B	down
USP7	up	CD3G	down
EMP2	up	AP001267.1	down
ZC3H7A	up	ATP5MG	down
GSPT1	up	TMEM25	down
NDE1	up	PHLDB1	down
AC026401.3	up	DDX6	down
FOPNL	up	USP2	down
ARL6IP1	up	THY1	down
KNOP1	up	TLCD5	down
ERI2	up	SORL1	down
METTL9	up	JHY	down
UQCRC2	up	VWA5A	down
NDUFAB1	up	AP000866.6	down
PLK1	up	ROBO3	down
NSMCE1	up	CDON	down
TUFM	up	TP53AIP1	down
NFATC2IP	up	JAM3	down
KIF22	up	THYN1	down
MAZ	up	B4GALNT3	down
HIRIP3	up	WNT5B	down
PPP4C	up	TSPAN9	down
SEPHS2	up	CCND2	down
BCL7C	up	NTF3	down
SHCBP1	up	CD27-AS1	down
VPS35	up	NOP2	down
ORC6	up	AC006064.2	down
DNAJA2	up	LAG3	down
NETO2	up	P3H3	down
PHKB	up	LRRC23	down
BRD7	up	ATN1	down
RBL2	up	C12orf57	down
IRX3	up	U47924.2	down
CRNDE	up	MIR200CHG	down
IRX5	up	SLC2A3	down
CAPNS2	up	FOXJ2	down
CES1	up	RIMKLB	down
NUDT21	up	PHC1	down
MT4	up	A2M	down
NUP93	up	GABARAPL1	down
FAM192A	up	DUSP16	down
CCL17	up	CREBL2	down
CIAPIN1	up	PLBD1-AS1	down
COQ9	up	AC010168.2	down
ADGRG1	up	HIST4H4	down
CSNK2A2	up	MGP	down
CNOT1	up	ARHGDIB	down
GOT2	up	RERG	down
CKLF	up	ABCC9	down
NAE1	up	ETNK1	down
CES2	up	SOX5	down
CBFB	up	CASC1	down
TMEM208	up	AC087239.1	down
AC027682.4	up	RASSF8-AS1	down
CTCF	up	RASSF8	down
NUTF2	up	BHLHE41	down
NFATC3	up	SSPN	down
CDH1	up	AC092747.4	down
CHTF8	up	PPFIBP1	down
NIP7	up	REP15	down
NQO1	up	AC008011.2	down
EXOSC6	up	TMTC1	down
AARS	up	SINHCAF	down
SF3B3	up	AC024940.1	down
PSMD7	up	DENND5B	down
KARS	up	ETFBKMT	down
CMC2	up	AMN1	down
CENPN	up	AC023157.3	down
AC092718.4	up	RESF1	down
GAN	up	PKP2	down
MPHOSPH6	up	SLC2A13	down
EMC8	up	LRRK2	down
ZC3H18	up	CNTN1	down
MVD	up	PDZRN4	down
TRAPPC2L	up	PRICKLE1	down
ANKRD11	up	NELL2	down
SPG7	up	ANO6	down
FANCA	up	AC008124.1	down
GLOD4	up	SLC38A2	down
TIMM22	up	AMIGO2	down
YWHAE	up	AC121338.2	down
CRK	up	PFKM	down
PRPF8	up	LMBR1L	down
RPA1	up	TUBA1A	down
TSR1	up	C1QL4	down
EMC6	up	DNAJC22	down
GGT6	up	SPATS2	down
ALOX15	up	NCKAP5L	down
PSMB6	up	SMARCD1	down
SLC25A11	up	AC074032.1	down
RNF167	up	LIMA1	down
SPAG7	up	AC008147.2	down
C1QBP	up	METTL7A	down
PIMREG	up	LETMD1	down
PITPNM3	up	AC139768.1	down
TXNDC17	up	GRASP	down
XAF1	up	NR4A1	down
YBX2	up	AC025259.3	down
EIF5A	up	KRT8	down
MPDU1	up	EIF4B	down
NAA38	up	TNS2	down
TRAPPC1	up	PFDN5	down
CNTROB	up	C12orf10	down
AURKB	up	MAP3K12	down
ELAC2	up	AC023509.3	down
TRIM16	up	ATP5MC2	down
NCOR1	up	CALCOCO1	down
COPS3	up	GDF11	down
SREBF1	up	SARNP	down
SHMT1	up	RPS26	down
ALDH3A1	up	RPL41	down
WSB1	up	ESYT1	down
SPAG5	up	ZC3H10	down
ERAL1	up	COQ10A	down
DHRS13	up	RBMS2	down
NSRP1	up	NAB2	down
GOSR1	up	R3HDM2	down
ATAD5	up	GLI1	down
UTP6	up	DDIT3	down
SUZ12	up	DTX3	down
AC116407.2	up	ARHGEF25	down
ZNF207	up	SLC26A10	down
PSMD11	up	GIHCG	down
SLFN5	up	PPM1H	down
TAF15	up	AVPR1A	down
RDM1	up	RXYLT1	down
GGNBP2	up	WIF1	down
DDX52	up	AC026124.2	down
ARHGAP23	up	MSRB3	down
PSMB3	up	FRS2	down
PSMD3	up	TSPAN8	down
RAPGEFL1	up	LGR5	down
TOP2A	up	TBC1D15	down
KRT24	up	ATXN7L3B	down
KRT36	up	PHLDA1	down
KRT13	up	NAP1L1	down
AC019349.1	up	OSBPL8	down
KRT16	up	ZDHHC17	down
JUP	up	NAV3	down
DNAJC7	up	SYT1	down
RAB5C	up	PAWR	down
COASY	up	LIN7A	down
TUBG1	up	METTL25	down
VPS25	up	SLC6A15	down
COA3	up	CEP290	down
PSME3	up	DUSP6	down
BRCA1	up	GALNT4	down
SOST	up	ATP2B1-AS1	down
LSM12	up	DCN	down
C17orf53	up	BTG1	down
DBF4B	up	NUDT4	down
KIF18B	up	FGD6	down
ARL17A	up	METAP2	down
CDC27	up	NTN4	down
KPNB1	up	IGF1	down
PNPO	up	NT5DC3	down
CDK5RAP3	up	GLT8D2	down
CBX1	up	EID3	down
HOXB2	up	CHST11	down
HOXB5	up	C12orf45	down
HOXB7	up	NUAK1	down
ATP5MC1	up	TCP11L2	down
SNF8	up	AC007541.1	down
ZNF652	up	TMEM263	down
PHB	up	MTERF2	down
SLC35B1	up	CRY1	down
MRPL27	up	IFT81	down
EME1	up	PPTC7	down
LRRC59	up	TCTN1	down
EPN3	up	HVCN1	down
LUC7L3	up	HECTD4	down
NME1	up	RPL6	down
SCPEP1	up	TBX3	down
MRPS23	up	MED13L	down
[truncated: 1,103 more rows]

## Sheet: Table S9
								Table S9 Localization and Characteristics of ATAC-seq Peaks in Promoter Regions of Genes
seqnames	start	end	width	strand	V4	V5	annotation	geneChr	geneStart	geneEnd	geneLength	geneStrand	geneId	transcriptId	distanceToTSS	ENSEMBL	SYMBOL	GENENAME
chr1	778547	779045	499	*	CESC_1	61.5078	Promoter (<=1kb)	1	725885	778663	52779	2	100288069	ENST00000506640.3	0	NA	LOC100288069	uncharacterized LOC100288069
chr1	779613	780111	499	*	CESC_2	6.41002	Promoter (<=1kb)	1	778972	808378	29407	1	105378580	ENST00000443772.2	641	NA	LINC01409	long intergenic non-protein coding RNA 1409
chr1	819719	820217	499	*	CESC_3	8.42924	Promoter (2-3kb)	1	817371	819837	2467	1	400728	ENST00000326734.2	2348	ENSG00000177757	FAM87B	family with sequence similarity 87 member B
chr1	827306	827804	499	*	CESC_4	26.4006	Promoter (<=1kb)	1	594308	827769	233462	2	105378947	ENST00000635509.2	0	NA	LOC105378947	proline-rich extensin-like protein EPR1
chr1	869637	870135	499	*	CESC_5	9.53245	Promoter (<=1kb)	1	868240	870201	1962	2	284593	ENST00000432963.1	66	ENSG00000230368	FAM41C	family with sequence similarity 41 member C
chr1	904492	904990	499	*	CESC_6	11.9151	Promoter (<=1kb)	1	904834	915976	11143	1	284600	ENST00000607769.1	0	NA	LOC284600	uncharacterized LOC284600
chr1	923564	924062	499	*	CESC_9	9.09938	Promoter (<=1kb)	1	923923	944574	20652	1	148398	ENST00000616016.5	0	ENSG00000187634	SAMD11	sterile alpha motif domain containing 11
chr1	959084	959582	499	*	CESC_10	25.663	Promoter (<=1kb)	1	944203	959256	15054	2	26155	ENST00000327044.7	0	ENSG00000188976	NOC2L	NOC2 like nucleolar associated transcriptional repressor
chr1	963151	963649	499	*	CESC_11	15.2513	Promoter (<=1kb)	1	963552	964164	613	1	339451	ENST00000481067.1	0	ENSG00000187961	KLHL17	kelch like family member 17
chr1	966185	966683	499	*	CESC_12	26.8254	Promoter (<=1kb)	1	966482	975865	9384	1	84069	ENST00000379410.8	0	ENSG00000187583	PLEKHN1	pleckstrin homology domain containing N1
chr1	975994	976492	499	*	CESC_16	14.1957	Promoter (<=1kb)	1	975205	976641	1437	2	84808	ENST00000479361.1	149	ENSG00000187642	PERM1	PPARGC1 and ESRR induced regulator, muscle 1
chr1	999933	1000431	499	*	CESC_18	37.6441	Promoter (<=1kb)	1	998962	1000172	1211	2	57801	ENST00000428771.6	0	ENSG00000188290	HES4	hes family bHLH transcription factor 4
chr1	1000581	1001079	499	*	CESC_19	17.7868	Promoter (<=1kb)	1	1001138	1014540	13403	1	9636	ENST00000624697.4	-59	ENSG00000187608	ISG15	ISG15 ubiquitin like modifier
chr1	1019299	1019797	499	*	CESC_24	36.4774	Promoter (<=1kb)	1	1020120	1056116	35997	1	375790	ENST00000379370.7	-323	ENSG00000188157	AGRN	agrin
chr1	1059390	1059888	499	*	CESC_32	13.0333	Promoter (<=1kb)	1	1059687	1066449	6763	1	100288175	ENST00000688131.1	0	ENSG00000291156	LOC100288175	uncharacterized LOC100288175
chr1	1070117	1070615	499	*	CESC_38	29.2202	Distal Intergenic	1	1070967	1074306	3340	2	401934	ENST00000453464.3	3691	ENSG00000237330	RNF223	ring finger protein 223
chr1	1079356	1079854	499	*	CESC_42	18.9589	Distal Intergenic	1	1082146	1084072	1927	2	54991	ENST00000464905.1	4218	ENSG00000131591	C1orf159	chromosome 1 open reading frame 159
chr1	1133270	1133768	499	*	CESC_48	10.2295	Distal Intergenic	1	1137017	1144056	7040	1	254099	ENST00000416774.1	-3249	ENSG00000223823	LINC01342	long intergenic non-protein coding RNA 1342
chr1	1157326	1157824	499	*	CESC_54	30.9685	Distal Intergenic	1	1167104	1167198	95	1	406984	ENST00000384997.3	-9280	ENSG00000207730	MIR200B	microRNA 200b
chr1	1167291	1167789	499	*	CESC_60	9.81946	Promoter (<=1kb)	1	1167863	1167952	90	1	406983	ENST00000384875.3	-74	ENSG00000207607	MIR200A	microRNA 200a
chr1	1191671	1192169	499	*	CESC_61	16.4186	Intron (ENST00000379289.6/254173, intron 13 of 15)	1	1185036	1197475	12440	1	254173	ENST00000486379.1	6635	ENSG00000162571	TTLL10	tubulin tyrosine ligase like 10
chr1	1201255	1201753	499	*	CESC_62	24.7021	Distal Intergenic	1	1203844	1205680	1837	2	8784	ENST00000486728.5	3927	ENSG00000186891	TNFRSF18	TNF receptor superfamily member 18
chr1	1217817	1218315	499	*	CESC_67	9.31306	Promoter (1-2kb)	1	1216934	1220293	3360	2	51150	ENST00000478938.1	1978	ENSG00000078808	SDF4	stromal cell derived factor 4
chr1	1231806	1232304	499	*	CESC_69	44.2664	Promoter (<=1kb)	1	1232237	1235041	2805	1	126792	ENST00000379198.5	0	ENSG00000176022	B3GALT6	beta-1,3-galactosyltransferase 6
chr1	1237982	1238480	499	*	CESC_71	8.33814	Distal Intergenic	1	1242449	1243158	710	2	388581	ENST00000478606.1	4678	ENSG00000184163	C1QTNF12	C1q and TNF related 12
chr1	1272423	1272921	499	*	CESC_72	18.4377	Promoter (<=1kb)	1	1267862	1273471	5610	2	118424	ENST00000488418.2	550	ENSG00000160087	UBE2J2	ubiquitin conjugating enzyme E2 J2
chr1	1282033	1282531	499	*	CESC_74	17.3821	Promoter (<=1kb)	1	1282109	1292024	9916	1	6339	ENST00000325425.12	0	ENSG00000162572	SCNN1D	sodium channel epithelial 1 subunit delta
chr1	1291745	1292243	499	*	CESC_76	12.3977	Promoter (2-3kb)	1	1294499	1295008	510	2	116983	ENST00000470659.1	2765	ENSG00000131584	ACAP3	ArfGAP with coiled-coil, ankyrin repeat and PH domains 3
chr1	1308218	1308716	499	*	CESC_81	55.9089	Promoter (<=1kb)	1	1308597	1311677	3081	1	126789	ENST00000379031.10	0	ENSG00000169972	PUSL1	pseudouridine synthase like 1
chr1	1318173	1318671	499	*	CESC_84	11.1445	Promoter (<=1kb)	1	1312787	1319346	6560	2	54973	ENST00000531377.5	675	ENSG00000127054	INTS11	integrator complex subunit 11
chr1	1325082	1325580	499	*	CESC_86	12.4085	Promoter (<=1kb)	1	1325241	1327471	2231	1	80772	ENST00000488011.1	0	ENSG00000224051	CPTP	ceramide-1-phosphate transfer protein
chr1	1332072	1332570	499	*	CESC_87	11.6031	Promoter (<=1kb)	1	1331280	1335314	4035	1	83756	ENST00000339381.6	792	ENSG00000169962	TAS1R3	taste 1 receptor member 3
chr1	1344092	1344590	499	*	CESC_89	15.0742	Intron (ENST00000378891.9/1855, intron 1 of 14)	1	1339492	1340365	874	2	1855	ENST00000633096.1	-3727	ENSG00000107404	DVL1	dishevelled segment polarity protein 1
chr1	1358382	1358880	499	*	CESC_94	9.70946	Promoter (<=1kb)	1	1352689	1358794	6106	2	54587	ENST00000342753.8	0	ENSG00000162576	MXRA8	matrix remodeling associated 8
chr1	1375126	1375624	499	*	CESC_95	64.0197	Promoter (<=1kb)	1	1373730	1375157	1428	2	54998	ENST00000338370.7	0	ENSG00000175756	AURKAIP1	aurora kinase A interacting protein 1
chr1	1399239	1399737	499	*	CESC_96	56.0398	Promoter (<=1kb)	1	1399515	1402046	2532	1	148413	ENST00000444362.3	0	ENSG00000224870	MRPL20-AS1	MRPL20 antisense RNA 1
chr1	1407085	1407583	499	*	CESC_97	20.0404	Promoter (<=1kb)	1	1401909	1407293	5385	2	55052	ENST00000344843.12	0	ENSG00000242485	MRPL20	mitochondrial ribosomal protein L20
chr1	1417867	1418365	499	*	CESC_98	11.2274	Promoter (1-2kb)	1	1420245	1422691	2447	1	105378585	ENST00000428932.1	-1880	NA	ANKRD65-AS1	ANKRD65 antisense RNA 1
chr1	1421242	1421740	499	*	CESC_99	12.259	Promoter (<=1kb)	1	1418420	1421276	2857	2	441869	ENST00000537107.6	0	ENSG00000235098	ANKRD65	ankyrin repeat domain 65
chr1	1430152	1430650	499	*	CESC_100	9.90629	Promoter (1-2kb)	1	1430550	1431843	1294	2	102724312	ENST00000434150.1	1193	NA	LINC01770	long intergenic non-protein coding RNA 1770
chr1	1435418	1435916	499	*	CESC_106	22.3718	Promoter (<=1kb)	1	1435523	1440765	5243	1	64856	ENST00000338660.5	0	ENSG00000179403	VWA1	von Willebrand factor A domain containing 1
chr1	1471483	1471981	499	*	CESC_108	27.0041	Promoter (<=1kb)	1	1471765	1497848	26084	1	83858	ENST00000673477.1	0	ENSG00000160072	ATAD3B	ATPase family AAA domain containing 3B
chr1	1511319	1511817	499	*	CESC_111	17.031	Promoter (<=1kb)	1	1512162	1534685	22524	1	55210	ENST00000378756.8	-345	ENSG00000197785	ATAD3A	ATPase family AAA domain containing 3A
chr1	1554766	1555264	499	*	CESC_113	11.1575	Intron (ENST00000291386.4/29101, intron 2 of 4)	1	1541674	1546487	4814	2	29101	ENST00000378726.1	-8279	ENSG00000160075	SSU72	SSU72 homolog, RNA polymerase II CTD phosphatase
chr1	1615182	1615680	499	*	CESC_115	59.488	Promoter (<=1kb)	1	1615454	1630604	15151	1	142678	ENST00000479659.5	0	ENSG00000197530	MIB2	MIB E3 ubiquitin protein ligase 2
chr1	1658879	1659377	499	*	CESC_120	20.1904	Promoter (<=1kb)	1	1635225	1659004	23780	2	984	ENST00000341832.11	0	ENSG00000248333	CDK11B	cyclin dependent kinase 11B
chr1	1686312	1686810	499	*	CESC_121	9.30054	Intron (ENST00000614300.4/728661, intron 2 of 6)	1	1670425	1692709	22285	2	728661	ENST00000481276.1	5899	ENSG00000189339	SLC35E2B	solute carrier family 35 member E2B
chr1	1724183	1724681	499	*	CESC_124	45.422	Promoter (<=1kb)	1	1702379	1724357	21979	2	728642	ENST00000404249.8	0	ENSG00000008128	CDK11A	cyclin dependent kinase 11A
chr1	1745550	1746048	499	*	CESC_125	2.27534	Promoter (<=1kb)	1	1724838	1745919	21082	2	9906	ENST00000647043.1	0	NA	SLC35E2A	solute carrier family 35 member E2A (pseudogene)
chr1	1758648	1759146	499	*	CESC_127	19.6357	Promoter (<=1kb)	1	1752471	1758575	6105	2	65220	ENST00000342348.9	-73	ENSG00000008130	NADK	NAD kinase
chr1	1797754	1798252	499	*	CESC_136	5.84403	Intron (ENST00000615252.5/2782, intron 4 of 8)	1	1787987	1794197	6211	2	2782	ENST00000461893.5	-3557	ENSG00000078369	GNB1	G protein subunit beta 1
chr1	1890905	1891403	499	*	CESC_139	28.2906	Promoter (<=1kb)	1	1891223	1892726	1504	1	105378949	ENST00000689170.1	0	ENSG00000231050	GNB1-DT	GNB1 divergent transcript
chr1	1906168	1906666	499	*	CESC_142	11.6526	Distal Intergenic	1	1915108	1917294	2187	1	163688	ENST00000378604.3	-8442	ENSG00000169885	CALML6	calmodulin like 6
chr1	1919199	1919697	499	*	CESC_146	79.3006	Promoter (<=1kb)	1	1917591	1919279	1689	2	339456	ENST00000310991.8	0	ENSG00000178821	TMEM52	transmembrane protein 52
chr1	2044777	2045275	499	*	CESC_147	9.74611	Distal Intergenic	1	2049203	2049651	449	2	105378591	ENST00000445600.1	4376	ENSG00000226969	PRKCZ-DT	PRKCZ divergent transcript
chr1	2097883	2098381	499	*	CESC_149	6.61659	5' UTR	1	2104716	2150870	46155	1	5590	ENST00000482686.5	-6335	ENSG00000067606	PRKCZ	protein kinase C zeta
chr1	2187566	2188064	499	*	CESC_155	9.55778	Intron (ENST00000400919.7/199990, intron 2 of 2)	1	2182735	2184389	1655	2	100506504	ENST00000444529.1	-3177	ENSG00000182873	PRKCZ-AS1	PRKCZ antisense RNA 1
chr1	2189414	2189912	499	*	CESC_156	43.7225	3' UTR	1	2189544	2194108	4565	2	199990	ENST00000497675.2	4196	ENSG00000162585	FAAP20	FA core complex associated protein 20
chr1	2227043	2227541	499	*	CESC_167	12.4641	Promoter (<=1kb)	1	2227388	2303908	76521	1	6497	ENST00000704337.1	0	ENSG00000157933	SKI	SKI proto-oncogene
chr1	2315043	2315541	499	*	CESC_177	9.59721	Promoter (<=1kb)	1	2315040	2323085	8046	1	124903824	ENST00000661319.1	3	NA	LOC124903824	uncharacterized LOC124903824
chr1	2334296	2334794	499	*	CESC_179	8.21964	Intron (ENST00000378531.8/79906, intron 12 of 13)	1	2351644	2351857	214	2	100129534	ENST00000417061.2	17063	ENSG00000269896	LOC100129534	small nuclear ribonucleoprotein polypeptide N pseudogene
chr1	2381658	2382156	499	*	CESC_181	12.5043	Promoter (2-3kb)	1	2371676	2385121	13446	2	79906	ENST00000419785.1	2965	ENSG00000116151	MORN1	MORN repeat containing 1
chr1	2391412	2391910	499	*	CESC_184	70.0477	Promoter (<=1kb)	1	2391775	2405442	13668	1	11079	ENST00000378513.7	0	ENSG00000157916	RER1	retention in endoplasmic reticulum sorting receptor 1
chr1	2412428	2412926	499	*	CESC_186	65.6773	Promoter (<=1kb)	1	2403964	2412564	8601	2	5192	ENST00000288774.8	0	ENSG00000157911	PEX10	peroxisomal biogenesis factor 10
chr1	2428395	2428893	499	*	CESC_191	20.1192	Promoter (2-3kb)	1	2425980	2479804	53825	1	9651	ENST00000609981.5	2415	ENSG00000149527	PLCH2	phospholipase C eta 2
chr1	2526051	2526549	499	*	CESC_197	35.7088	Promoter (<=1kb)	1	2521261	2526187	4927	2	55229	ENST00000491212.1	0	ENSG00000157881	PANK4	pantothenate kinase 4 (inactive)
chr1	2530053	2530551	499	*	CESC_200	10.7529	Promoter (<=1kb)	1	2528745	2530263	1519	2	388585	ENST00000378453.4	0	ENSG00000197921	HES5	hes family bHLH transcription factor 5
chr1	2545996	2546494	499	*	CESC_205	45.523	Exon (ENST00000644246.1/ENST00000644246.1, exon 2 of 2)	1	2550074	2551598	1525	2	115110	ENST00000448624.2	5104	NA	TNFRSF14-AS1	TNFRSF14 antisense RNA 1
chr1	2555548	2556046	499	*	CESC_210	25.243	Promoter (<=1kb)	1	2555639	2560714	5076	1	8764	ENST00000426449.5	0	ENSG00000157873	TNFRSF14	TNF receptor superfamily member 14
chr1	2575769	2576267	499	*	CESC_213	16.9982	Distal Intergenic	1	2581560	2584533	2974	1	100996583	ENST00000424215.1	-5293	ENSG00000228037	LOC100996583	uncharacterized LOC100996583
chr1	2585617	2586115	499	*	CESC_216	19.5698	Promoter (<=1kb)	1	2586491	2589632	3142	1	127281	ENST00000493183.5	-376	ENSG00000157870	PRXL2B	peroxiredoxin like 2B
chr1	2642417	2642915	499	*	CESC_219	9.369	Intron (ENST00000401095.9/100287898, intron 8 of 8)	1	2590639	2633016	42378	2	79258	ENST00000378412.8	-9401	ENSG00000142606	MMEL1	membrane metalloendopeptidase like 1
chr1	3306612	3307110	499	*	CESC_222	6.17642	Exon (ENST00000607061.1/ENST00000607061.1, exon 1 of 1)	1	3313052	3323149	10098	2	105378604	ENST00000669140.1	16039	NA	LOC105378604	uncharacterized LOC105378604
chr1	3454258	3454756	499	*	CESC_226	24.6896	Promoter (<=1kb)	1	3454665	3481113	26449	1	27237	ENST00000378378.9	0	ENSG00000130762	ARHGEF16	Rho guanine nucleotide exchange factor 16
chr1	3491169	3491667	499	*	CESC_233	9.33507	Promoter (1-2kb)	1	3490312	3493486	3175	2	1953	ENST00000494257.1	1819	ENSG00000162591	MEGF6	multiple EGF like domains 6
chr1	3553335	3553833	499	*	CESC_244	10.9224	Intron (ENST00000356575.9/1953, intron 4 of 36)	1	3560695	3560790	96	2	693135	ENST00000385042.1	6957	ENSG00000207776	MIR551A	microRNA 551a
chr1	3624650	3625148	499	*	CESC_247	47.7626	Promoter (<=1kb)	1	3625015	3630127	5113	1	127262	ENST00000378344.7	0	ENSG00000158109	TPRG1L	tumor protein p63 regulated 1 like
chr1	3631798	3632296	499	*	CESC_249	17.0408	Exon (ENST00000378322.7/49856, exon 10 of 11)	1	3634916	3635433	518	2	49856	ENST00000494884.1	3137	ENSG00000116213	WRAP73	WD repeat containing, antisense to TP73
chr1	3651433	3651931	499	*	CESC_251	10.3136	Promoter (<=1kb)	1	3652516	3736201	83686	1	7161	ENST00000378295.9	-585	ENSG00000078900	TP73	tumor protein p73
chr1	3668755	3669253	499	*	CESC_254	11.4005	Promoter (<=1kb)	1	3658938	3668772	9835	2	105378610	ENST00000443034.1	0	NA	TP73-AS3	TP73 antisense RNA 3
chr1	3747216	3747714	499	*	CESC_264	11.7361	Promoter (<=1kb)	1	3735984	3747322	11339	2	57212	ENST00000452079.5	0	ENSG00000227372	TP73-AS1	TP73 antisense RNA 1
chr1	3772413	3772911	499	*	CESC_265	24.5471	Promoter (<=1kb)	1	3772749	3775956	3208	1	388588	ENST00000642557.4	0	ENSG00000235169	SMIM1	small integral membrane protein 1 (Vel blood group)
chr1	3796312	3796810	499	*	CESC_266	27.2493	Promoter (<=1kb)	1	3778559	3796498	17940	2	57470	ENST00000378251.3	0	ENSG00000130764	LRRC47	leucine rich repeat containing 47
chr1	3856491	3856989	499	*	CESC_267	13.3793	Promoter (<=1kb)	1	3813031	3857194	44164	2	9731	ENST00000674544.1	205	ENSG00000116198	CEP104	centrosomal protein 104
chr1	3857105	3857603	499	*	CESC_268	67.0849	Promoter (<=1kb)	1	3857267	3860490	3224	1	1677	ENST00000625756.2	0	ENSG00000169598	DFFB	DNA fragmentation factor subunit beta
chr1	3899948	3900446	499	*	CESC_270	42.4297	Promoter (<=1kb)	1	3900347	3914654	14308	1	100133612	ENST00000667408.2	0	ENSG00000236423	LINC01134	long intergenic non-protein coding RNA 1134
chr1	3922173	3922671	499	*	CESC_273	10.9027	Distal Intergenic	1	3940486	3949866	9381	1	728716	ENST00000456897.6	-17815	NA	LINC01346	long intergenic non-protein coding RNA 1346
chr1	5939183	5939681	499	*	CESC_274	5.554	Intron (ENST00000478423.6/261734, intron 7 of 25)	1	5886495	5905324	18830	2	261734	ENST00000466897.1	-33859	ENSG00000131697	NPHP4	nephrocystin 4
chr1	5991753	5992251	499	*	CESC_275	20.4231	Promoter (<=1kb)	1	5992262	6101193	108932	1	8514	ENST00000378097.6	-11	ENSG00000069424	KCNAB2	potassium voltage-gated channel subfamily A regulatory beta subunit 2
chr1	6127661	6128159	499	*	CESC_280	25.9328	Promoter (<=1kb)	1	6125534	6128542	3009	2	26038	ENST00000491020.1	383	ENSG00000116254	CHD5	chromodomain helicase DNA binding protein 5
chr1	6199395	6199893	499	*	CESC_283	43.3095	Promoter (<=1kb)	1	6185020	6199595	14576	2	6146	ENST00000234875.9	0	ENSG00000116251	RPL22	ribosomal protein L22
chr1	6205112	6205610	499	*	CESC_284	15.9963	Promoter (<=1kb)	1	6205475	6208307	2833	1	388591	ENST00000466994.5	0	ENSG00000158286	RNF207	ring finger protein 207
chr1	6234380	6234878	499	*	CESC_287	7.70325	Promoter (<=1kb)	1	6234692	6239408	4717	1	148645	ENST00000650463.1	0	NA	ICMT-DT	ICMT divergent transcript
chr1	6235165	6235663	499	*	CESC_288	9.85364	Promoter (<=1kb)	1	6221193	6235964	14772	2	23463	ENST00000343813.10	301	ENSG00000116237	ICMT	isoprenylcysteine carboxyl methyltransferase
chr1	6244996	6245494	499	*	CESC_290	15.6525	Promoter (<=1kb)	1	6244179	6245578	1400	1	390992	ENST00000706530.1	817	ENSG00000173673	HES3	hes family bHLH transcription factor 3
chr1	6258550	6259048	499	*	CESC_292	16.596	Promoter (2-3kb)	1	6247353	6261098	13746	2	387509	ENST00000377893.3	2050	ENSG00000158292	GPR153	G protein-coupled receptor 153
chr1	6294523	6295021	499	*	CESC_295	13.8755	Promoter (<=1kb)	1	6281253	6295504	14252	2	11332	ENST00000481175.1	483	ENSG00000097021	ACOT7	acyl-CoA thioesterase 7
chr1	6414406	6414904	499	*	CESC_311	28.8006	Intron (ENST00000377837.5/54626, intron 3 of 3)	1	6413000	6419903	6904	2	54626	ENST00000377836.8	4999	ENSG00000069812	HES2	hes family bHLH transcription factor 2
chr1	6425257	6425755	499	*	CESC_321	12.2184	Promoter (<=1kb)	1	6424788	6456671	31884	1	83715	ENST00000636330.1	469	ENSG00000187017	ESPN	espin
chr1	6427656	6428154	499	*	CESC_322	14.3506	Promoter (1-2kb)	1	6429834	6429896	63	2	100422975	ENST00000585139.1	1742	ENSG00000265392	MIR4252	microRNA 4252
chr1	6471439	6471937	499	*	CESC_327	40.398	Promoter (<=1kb)	1	6467122	6471583	4462	2	57449	ENST00000487949.4	0	ENSG00000171680	PLEKHG5	pleckstrin homology and RhoGEF domain containing G5
chr1	6554321	6554819	499	*	CESC_340	18.149	Promoter (<=1kb)	1	6521347	6554513	33167	2	79707	ENST00000377705.6	0	ENSG00000162408	NOL9	nucleolar protein 9
chr1	6579694	6580192	499	*	CESC_341	48.2394	Promoter (<=1kb)	1	6579994	6589280	9287	1	3104	ENST00000377674.9	0	ENSG00000204859	ZBTB48	zinc finger and BTB domain containing 48
chr1	6598572	6599070	499	*	CESC_348	8.32103	Promoter (<=1kb)	1	6593381	6599816	6436	2	9903	ENST00000496707.5	746	ENSG00000162413	KLHL21	kelch like family member 21
chr1	6612698	6613196	499	*	CESC_357	23.8115	Promoter (<=1kb)	1	6613731	6624030	10300	1	148479	ENST00000377648.5	-535	ENSG00000116273	PHF13	PHD finger protein 13
chr1	6624911	6625409	499	*	CESC_361	24.9337	Promoter (<=1kb)	1	6625171	6628519	3349	1	90326	ENST00000484676.1	0	ENSG00000041988	THAP3	THAP domain containing 3
chr1	6701647	6702145	499	*	CESC_363	27.3552	Promoter (<=1kb)	1	6634170	6701816	67647	2	55735	ENST00000377577.10	0	ENSG00000007923	DNAJC11	DnaJ heat shock protein family (Hsp40) member C11
chr1	6743737	6744235	499	*	CESC_364	13.7754	Distal Intergenic	1	6724673	6729993	5321	1	100505887	ENST00000654537.1	19064	NA	LINC01672	long intergenic non-protein coding RNA 1672
chr1	6762000	6762498	499	*	CESC_365	7.98784	Distal Intergenic	1	6783892	6784843	952	2	110841581	ENST00000442889.1	22345	NA	CAMTA1-DT	CAMTA1 divergent transcript
chr1	6785007	6785505	499	*	CESC_367	125.469	Promoter (<=1kb)	1	6785454	6872053	86600	1	23261	ENST00000490738.5	0	ENSG00000171735	CAMTA1	calmodulin binding transcription activator 1
chr1	7401769	7402267	499	*	CESC_370	13.0351	Intron (ENST00000303635.12/23261, intron 5 of 22)	1	7382487	7389754	7268	2	102725193	ENST00000618051.1	-12015	ENSG00000237728	CAMTA1-AS2	CAMTA1 antisense RNA 2
chr1	7470800	7471298	499	*	CESC_371	16.9563	Intron (ENST00000303635.12/23261, intron 6 of 22)	1	7441096	7441554	459	2	101928836	ENST00000440032.1	-29246	NA	CAMTA1-AS1	CAMTA1 antisense RNA 1
chr1	7770994	7771492	499	*	CESC_376	32.417	Promoter (<=1kb)	1	7771296	7781432	10137	1	9341	ENST00000054666.11	0	ENSG00000049245	VAMP3	vesicle associated membrane protein 3
chr1	7783769	7784267	499	*	CESC_377	91.6145	Promoter (<=1kb)	1	7784291	7845177	60887	1	8863	ENST00000377532.8	-24	ENSG00000049246	PER3	period circadian regulator 3
chr1	7885464	7885962	499	*	CESC_378	10.4896	Distal Intergenic	1	7843083	7853512	10430	2	10911	ENST00000377516.6	-31952	ENSG00000049247	UTS2	urotensin 2
chr1	7953993	7954491	499	*	CESC_379	36.0339	Promoter (<=1kb)	1	7954291	7985052	30762	1	11315	ENST00000493373.5	0	ENSG00000116288	PARK7	Parkinsonism associated deglycase
chr1	8004663	8005161	499	*	CESC_382	32.835	Exon (ENST00000641354.1/124903834, exon 6 of 6)	1	7999540	8002961	3422	1	124903834	ENST00000642135.1	5123	NA	LOC124903834	uncharacterized LOC124903834
chr1	8017541	8018039	499	*	CESC_384	7.84041	Promoter (1-2kb)	1	8013427	8015633	2207	2	54206	ENST00000467067.1	-1908	ENSG00000116285	ERRFI1	ERBB receptor feedback inhibitor 1
chr1	8026630	8027128	499	*	CESC_388	14.6083	Promoter (<=1kb)	1	8026738	8122702	95965	1	121832806	ENST00000445300.1	0	NA	ERRFI1-DT	ERRFI1 divergent transcript
chr1	8121256	8121754	499	*	CESC_396	12.4412	Exon (ENST00000445300.1/121832806, exon 3 of 3)	1	8201518	8215207	13690	1	102724539	ENST00000670361.1	-79764	ENSG00000227634	LINC01714	long intergenic non-protein coding RNA 1714
chr1	8314235	8314733	499	*	CESC_408	7.82602	Distal Intergenic	1	8318114	8344165	26052	1	50651	ENST00000471889.7	-3381	ENSG00000162426	SLC45A1	solute carrier family 45 member 1
chr1	8394945	8395443	499	*	CESC_411	11.708	Intron (ENST00000337907.7/473, intron 13 of 23)	1	8365855	8423419	57565	2	473	ENST00000460659.5	27976	ENSG00000142599	RERE	arginine-glutamic acid dipeptide repeats
chr1	8424483	8424981	499	*	CESC_416	16.4434	Promoter (<=1kb)	1	8424645	8434838	10194	1	102724552	ENST00000449895.5	0	NA	RERE-AS1	RERE antisense RNA 1
chr1	8871177	8871675	499	*	CESC_427	11.963	Promoter (<=1kb)	1	8861002	8871576	10575	2	2023	ENST00000464920.2	0	ENSG00000074800	ENO1	enolase 1
chr1	8878508	8879006	499	*	CESC_433	55.3229	Promoter (<=1kb)	1	8878835	8879894	1060	1	100505975	ENST00000442636.1	0	ENSG00000230679	ENO1-AS1	ENO1 antisense RNA 1
chr1	8939594	8940092	499	*	CESC_440	5.69088	Distal Intergenic	1	8945867	8967745	21879	1	765	ENST00000549778.5	-5775	ENSG00000131686	CA6	carbonic anhydrase 6
chr1	8986192	8986690	499	*	CESC_442	13.9125	Distal Intergenic	1	9002973	9026423	23451	2	155184	ENST00000400906.2	39733	ENSG00000197241	SLC2A7	solute carrier family 2 member 7
chr1	9069551	9070049	499	*	CESC_444	9.24558	Promoter (<=1kb)	1	9035106	9069635	34530	2	6518	ENST00000377424.9	0	ENSG00000142583	SLC2A5	solute carrier family 2 member 5
chr1	9078547	9079045	499	*	CESC_445	11.8493	Intron (ENST00000486632.5/6518, intron 2 of 6)	1	9082696	9082879	184	1	124900441	ENST00000516595.1	-3651	ENSG00000252404	LOC124900441	small Cajal body-specific RNA 16
chr1	9110669	9111167	499	*	CESC_449	20.8215	Promoter (<=1kb)	1	9104532	9111370	6839	2	80045	ENST00000465853.1	203	ENSG00000180758	GPR157	G protein-coupled receptor 157
chr1	9161850	9162348	499	*	CESC_459	8.55826	Exon (ENST00000701624.1/ENST00000701624.1, exon 1 of 1)	1	9151668	9151777	110	2	407040	ENST00000385130.1	-10073	ENSG00000284357	MIR34A	microRNA 34a
chr1	9180181	9180679	499	*	CESC_463	7.72358	Promoter (1-2kb)	1	9182004	9196284	14281	1	102724571	ENST00000635271.1	-1325	ENSG00000234546	LNCTAM34A	long non coding transcriptional activator of miR34a
chr1	9228386	9228884	499	*	CESC_468	7.81315	Distal Intergenic	1	9234774	9271337	36564	1	9563	ENST00000377403.7	-5890	ENSG00000049239	H6PD	hexose-6-phosphate dehydrogenase/glucose 1-dehydrogenase
chr1	9275525	9276023	499	*	CESC_477	18.6165	Distal Intergenic	1	9292894	9369532	76639	1	80176	ENST00000328089.11	-16871	ENSG00000171621	SPSB1	splA/ryanodine receptor domain and SOCS box containing 1
chr1	9413401	9413899	499	*	CESC_495	17.1826	Distal Intergenic	1	9426975	9428916	1942	2	100506022	ENST00000641507.1	15017	ENSG00000284693	LINC02606	long intergenic non-protein coding RNA 2606
chr1	9490970	9491468	499	*	CESC_502	7.89879	Distal Intergenic	1	9539465	9585173	45709	1	84275	ENST00000302692.7	-47997	ENSG00000171612	SLC25A33	solute carrier family 25 member 33
chr1	9588417	9588915	499	*	CESC_505	46.3907	Promoter (<=1kb)	1	9588911	9614877	25967	1	199953	ENST00000340381.11	0	ENSG00000188807	TMEM201	transmembrane protein 201
chr1	9626932	9627430	499	*	CESC_507	18.0338	Promoter (2-3kb)	1	9629889	9715673	85785	1	5293	ENST00000698706.1	-2459	ENSG00000171608	PIK3CD	phosphatidylinositol-4,5-bisphosphate 3-kinase catalytic subunit delta
chr1	9687327	9687825	499	*	CESC_512	13.656	Promoter (<=1kb)	1	9672405	9687583	15179	2	101929074	ENST00000415330.4	0	ENSG00000231789	PIK3CD-AS2	PIK3CD antisense RNA 2
chr1	9758649	9759147	499	*	CESC_518	10.0059	Intron (ENST00000377298.9/22883, intron 2 of 18)	1	9729028	9751581	22554	2	22883	ENST00000435891.5	-7068	ENSG00000171603	CLSTN1	calsyntenin 1
chr1	9867422	9867920	499	*	CESC_531	9.73435	Intron (ENST00000377263.6/56998, intron 5 of 5)	1	9850659	9878176	27518	2	56998	ENST00000377256.1	10256	ENSG00000178585	CTNNBIP1	catenin beta interacting protein 1
chr1	9942332	9942830	499	*	CESC_545	8.36472	Promoter (<=1kb)	1	9929720	9942768	13049	2	84328	ENST00000400903.6	0	ENSG00000162441	LZIC	leucine zipper and CTNNBIP1 domain containing
chr1	9943132	9943630	499	*	CESC_546	33.4462	Promoter (<=1kb)	1	9943428	9981766	38339	1	64802	ENST00000403197.5	0	ENSG00000173614	NMNAT1	nicotinamide nucleotide adenylyltransferase 1
chr1	10032568	10033066	499	*	CESC_548	71.8738	Promoter (<=1kb)	1	10032832	10180367	147536	1	10277	ENST00000253251.12	0	ENSG00000130939	UBE4B	ubiquitination factor E4B
chr1	10210183	10210681	499	*	CESC_553	71.9645	Promoter (<=1kb)	1	10210570	10308597	98028	1	23095	ENST00000377093.9	0	ENSG00000054523	KIF1B	kinesin family member 1B
chr1	10387457	10387955	499	*	CESC_558	8.63315	Distal Intergenic	1	10398592	10411552	12961	1	5226	ENST00000491493.5	-10637	ENSG00000142657	PGD	phosphogluconate dehydrogenase
chr1	10427979	10428477	499	*	CESC_564	7.58654	Promoter (1-2kb)	1	10430102	10452153	22052	1	100526739	ENST00000400900.6	-1625	ENSG00000251503	CENPS-CORT	CENPS-CORT readthrough
chr1	10459039	10459537	499	*	CESC_567	7.24084	3' UTR	1	10450031	10451998	1968	1	1325	ENST00000377049.4	9008	ENSG00000241563	CORT	cortistatin
chr1	10472356	10472854	499	*	CESC_568	20.2684	Promoter (<=1kb)	1	10456522	10472529	16008	2	1676	ENST00000377038.8	0	ENSG00000160049	DFFA	DNA fragmentation factor subunit alpha
chr1	10474671	10475169	499	*	CESC_569	16.0172	Promoter (<=1kb)	1	10474950	10630758	155809	1	5195	ENST00000356607.9	0	ENSG00000142655	PEX14	peroxisomal biogenesis factor 14
chr1	10634380	10634878	499	*	CESC_575	11.3823	Distal Intergenic	1	10642082	10645076	2995	2	54897	ENST00000447850.3	10198	ENSG00000130940	CASZ1	castor zinc finger 1
chr1	10890675	10891173	499	*	CESC_600	16.8414	Distal Intergenic	1	10946475	10947870	1396	2	148345	ENST00000468348.1	56697	ENSG00000175262	C1orf127	chromosome 1 open reading frame 127
chr1	11012100	11012598	499	*	CESC_609	33.9764	Promoter (<=1kb)	1	11012344	11020489	8146	1	23435	ENST00000473118.5	0	ENSG00000120948	TARDBP	TAR DNA binding protein
chr1	11059906	11060404	499	*	CESC_611	47.3058	Promoter (<=1kb)	1	11054589	11060018	5430	2	6723	ENST00000376957.7	0	ENSG00000116649	SRM	spermidine synthase
chr1	11099651	11100149	499	*	CESC_612	18.8889	Promoter (<=1kb)	1	11099675	11102051	2377	1	105376736	ENST00000447600.1	0	ENSG00000230337	EXOSC10-AS1	EXOSC10 antisense RNA 1
chr1	11262415	11262913	499	*	CESC_613	68.3451	Promoter (<=1kb)	1	11106535	11262530	155996	2	2475	ENST00000703140.1	0	ENSG00000198793	MTOR	mechanistic target of rapamycin kinase
chr1	11272918	11273416	499	*	CESC_614	38.4476	Promoter (<=1kb)	1	11273198	11288434	15237	1	29914	ENST00000376810.6	0	ENSG00000120942	UBIAD1	UbiA prenyltransferase domain containing 1
chr1	11478601	11479099	499	*	CESC_616	14.2302	Promoter (<=1kb)	1	11479155	11537551	58397	1	57540	ENST00000294484.7	-56	ENSG00000204624	DISP3	dispatched RND transporter family member 3
chr1	11648745	11649243	499	*	CESC_617	8.58603	Promoter (1-2kb)	1	11649528	11650713	1186	2	26232	ENST00000471501.1	1470	ENSG00000116661	FBXO2	F-box protein 2
chr1	11654538	11655036	499	*	CESC_619	13.4048	Promoter (<=1kb)	1	11654857	11658868	4012	1	93611	ENST00000425796.5	0	ENSG00000132879	FBXO44	F-box protein 44
chr1	11663944	11664442	499	*	CESC_620	19.4092	Promoter (<=1kb)	1	11664200	11674354	10155	1	26270	ENST00000376753.9	0	ENSG00000116663	FBXO6	F-box protein 6
chr1	11680965	11681463	499	*	CESC_621	32.0368	Promoter (<=1kb)	1	11672523	11681141	8619	2	10459	ENST00000376664.11	0	ENSG00000116670	MAD2L2	mitotic arrest deficient 2 like 2
chr1	11719194	11719692	499	*	CESC_622	9.84585	Exon (ENST00000294485.6/374946, exon 7 of 7)	1	11736084	11750710	14627	1	57085	ENST00000376637.7	-16392	ENSG00000177674	AGTRAP	angiotensin II receptor associated protein
chr1	11787511	11788009	499	*	CESC_629	18.8055	Promoter (<=1kb)	1	11787812	11789585	1774	1	284498	ENST00000482358.1	0	ENSG00000215910	C1orf167	chromosome 1 open reading frame 167
chr1	11791946	11792444	499	*	CESC_632	8.51443	3' UTR	1	11790642	11796545	5904	2	4524	ENST00000641820.1	4101	ENSG00000177000	MTHFR	methylenetetrahydrofolate reductase
chr1	11805748	11806246	499	*	CESC_635	99.8833	Promoter (<=1kb)	1	11806096	11843143	37048	1	1185	ENST00000312413.10	0	ENSG00000011021	CLCN6	chloride voltage-gated channel 6
chr1	11907635	11908133	499	*	CESC_636	21.1423	Promoter (<=1kb)	1	11907940	11913323	5384	1	124903843	ENST00000661075.1	0	NA	LOC124903843	uncharacterized LOC124903843
chr1	11908740	11909238	499	*	CESC_637	26.3746	Promoter (<=1kb)	1	11908152	11908271	120	1	26829	ENST00000362477.1	588	ENSG00000199347	RNU5E-1	RNA, U5E small nuclear 1
chr1	11926274	11926772	499	*	CESC_639	24.2529	Promoter (<=1kb)	1	11919591	11926427	6837	2	90231	ENST00000376572.8	0	ENSG00000116685	KIAA2013	KIAA2013
chr1	11934399	11934897	499	*	CESC_640	25.6008	Promoter (<=1kb)	1	11934694	11952691	17998	1	5351	ENST00000449038.5	0	ENSG00000083444	PLOD1	procollagen-lysine,2-oxoglutarate 5-dioxygenase 1
chr1	11979896	11980394	499	*	CESC_641	77.391	Promoter (<=1kb)	1	11980181	12013514	33334	1	9927	ENST00000444836.5	0	ENSG00000116688	MFN2	mitofusin 2
chr1	12019158	12019656	499	*	CESC_644	65.2777	Promoter (<=1kb)	1	12019466	12029855	10390	1	60672	ENST00000478749.5	0	ENSG00000116691	MIIP	migration and invasion inhibitory protein
chr1	12051968	12052466	499	*	CESC_645	10.3646	Distal Intergenic	1	12063303	12144207	80905	1	943	ENST00000263932.7	-10837	ENSG00000120949	TNFRSF8	TNF receptor superfamily member 8
chr1	12150697	12151195	499	*	CESC_649	10.5813	Distal Intergenic	1	12166943	12167038	96	1	102465836	ENST00000622420.1	-15748	ENSG00000283789	MIR7846	microRNA 7846
chr1	12173698	12174196	499	*	CESC_653	17.2555	Intron (ENST00000376259.7/7133, intron 1 of 9)	1	12167003	12209228	42226	1	7133	ENST00000492361.1	6695	ENSG00000028137	TNFRSF1B	TNF receptor superfamily member 1B
chr1	12183990	12184488	499	*	CESC_655	9.63132	Intron (ENST00000376259.7/7133, intron 1 of 9)	1	12191713	12191773	61	1	100616438	ENST00000584158.1	-7225	ENSG00000263676	MIR4632	microRNA 4632
chr1	12229760	12230258	499	*	CESC_657	23.4582	Promoter (<=1kb)	1	12230030	12512047	282018	1	55187	ENST00000620676.6	0	ENSG00000048707	VPS13D	vacuolar protein sorting 13 homolog D
chr1	12549715	12550213	499	*	CESC_676	15.0206	Distal Intergenic	1	12527724	12528420	697	1	105376744	ENST00000416696.1	21991	NA	LINC02766	long intergenic non-protein coding RNA 2766
chr1	12573738	12574236	499	*	CESC_677	13.5555	Intron (ENST00000616661.5/9249, intron 4 of 5)	1	12578957	12579023	67	2	102466722	ENST00000622213.1	4787	ENSG00000276830	MIR6730	microRNA 6730
chr1	12591125	12591623	499	*	CESC_678	14.6319	Intron (ENST00000616661.5/9249, intron 1 of 5)	1	12578718	12596308	17591	2	9249	ENST00000430996.2	4685	ENSG00000162496	DHRS3	dehydrogenase/reductase 3
chr1	13593398	13593896	499	*	CESC_691	6.38373	Intron (ENST00000294489.10/10630, intron 1 of 5)	1	13585480	13616259	30780	1	10630	ENST00000488631.1	7918	ENSG00000162493	PDPN	podoplanin
chr1	13664396	13664894	499	*	CESC_692	14.1765	Distal Intergenic	1	13696070	13696199	130	2	124900446	ENST00000517276.1	31305	ENSG00000253085	LOC124900446	small Cajal body-specific RNA 11
chr1	13723711	13724209	499	*	CESC_693	9.39925	Intron (ENST00000311066.10/7799, intron 2 of 9)	1	13731018	13787067	56050	1	7799	ENST00000491134.5	-6809	ENSG00000116731	PRDM2	PR/SET domain 2
chr1	14055407	14055905	499	*	CESC_703	7.25102	Intron (ENST00000636564.1/23254, intron 1 of 2)	1	13892792	15118043	1225252	1	23254	ENST00000636203.1	162615	ENSG00000189337	KAZN	kazrin, periplakin interacting protein
chr1	14137343	14137841	499	*	CESC_704	12.9488	Intron (ENST00000636564.1/23254, intron 1 of 2)	1	14348947	14351324	2378	2	105376762	ENST00000661309.1	213483	ENSG00000234593	KAZN-AS1	KAZN antisense RNA 1
chr1	15064152	15064650	499	*	CESC_738	6.39635	Intron (ENST00000636203.1/23254, intron 9 of 16)	1	15111869	15152458	40590	2	200197	ENST00000404665.4	87808	ENSG00000175147	TMEM51-AS1	TMEM51 antisense RNA 1
chr1	15153951	15154449	499	*	CESC_747	16.2878	Promoter (<=1kb)	1	15153768	15220393	66626	1	55092	ENST00000434578.6	183	ENSG00000171729	TMEM51	transmembrane protein 51
chr1	15168452	15168950	499	*	CESC_749	10.8024	Promoter (2-3kb)	1	15164344	15171317	6974	2	727684	ENST00000424792.5	2367	ENSG00000204464	TMEM51-AS2	TMEM51 antisense RNA 2
chr1	15207420	15207918	499	*	CESC_754	8.18482	Intron (ENST00000428417.5/55092, intron 1 of 2)	1	15236521	15398328	161808	1	114827	ENST00000683790.1	-28603	ENSG00000142621	FHAD1	forkhead associated phosphopeptide binding domain 1
chr1	15400564	15401062	499	*	CESC_774	14.3829	Downstream (<=300bp)	1	15403025	15407882	4858	2	101927441	ENST00000667833.1	6820	NA	EFHD2-AS1	EFHD2 antisense RNA 1
chr1	15409631	15410129	499	*	CESC_775	26.8296	Promoter (<=1kb)	1	15409888	15430339	20452	1	79180	ENST00000375980.9	0	ENSG00000142634	EFHD2	EF-hand domain family member D2
chr1	15424366	15424864	499	*	CESC_783	17.3886	Intron (ENST00000375980.9/79180, intron 1 of 3)	1	15438442	15449242	10801	1	11330	ENST00000375943.6	-13578	ENSG00000162438	CTRC	chymotrypsin C
chr1	15463362	15463860	499	*	CESC_788	8.7241	Promoter (2-3kb)	1	15465909	15483368	17460	1	51032	ENST00000494280.1	-2049	ENSG00000215704	CELA2B	chymotrypsin like elastase 2B
chr1	15523688	15524186	499	*	CESC_789	18.9533	Promoter (<=1kb)	1	15492366	15524192	31827	2	842	ENST00000400777.7	6	ENSG00000132906	CASP9	caspase 9
chr1	15526503	15527001	499	*	CESC_793	80.507	Promoter (<=1kb)	1	15526813	15566595	39783	1	23341	ENST00000375838.5	0	ENSG00000116138	DNAJC16	DnaJ heat shock protein family (Hsp40) member C16
chr1	15603444	15603942	499	*	CESC_795	35.0767	Promoter (<=1kb)	1	15586136	15603626	17491	2	124903854	ENST00000428945.1	0	NA	LOC124903854	uncharacterized LOC124903854
chr1	15617085	15617583	499	*	CESC_796	70.2508	Promoter (<=1kb)	1	15617458	15669044	51587	1	84301	ENST00000480945.6	0	ENSG00000197312	DDI2	DNA damage inducible 1 homolog 2
chr1	15678565	15679063	499	*	CESC_799	13.4028	Distal Intergenic	1	15684320	15734769	50450	1	23207	ENST00000375799.8	-5257	ENSG00000116786	PLEKHM2	pleckstrin homology and RUN domain containing M2
chr1	15735951	15736449	499	*	CESC_805	8.10949	Promoter (<=1kb)	1	15736258	15741392	5135	1	284723	ENST00000294454.6	0	ENSG00000162461	SLC25A34	solute carrier family 25 member 34
chr1	15741313	15741811	499	*	CESC_806	13.178	Promoter (<=1kb)	1	15742499	15747982	5484	1	388595	ENST00000375782.2	-688	ENSG00000162460	TMEM82	transmembrane protein 82
chr1	15756317	15756815	499	*	CESC_807	13.9241	Promoter (<=1kb)	1	15756607	15765073	8467	1	54751	ENST00000496928.6	0	ENSG00000162458	FBLIM1	filamin binding LIM protein 1
chr1	15795034	15795532	499	*	CESC_812	14.8835	Distal Intergenic	1	15807374	15807649	276	2	440567	ENST00000696689.1	12117	ENSG00000233954	UQCRHL	ubiquinol-cytochrome c reductase hinge protein like
chr1	15829621	15830119	499	*	CESC_817	11.0164	Distal Intergenic	1	15836095	15928557	92463	1	23013	ENST00000673875.1	-5976	ENSG00000065526	SPEN	spen family transcriptional repressor
chr1	15848344	15848842	499	*	CESC_825	14.5875	Promoter (<=1kb)	1	15834474	15848147	13674	2	729614	ENST00000317122.2	-197	ENSG00000179743	SPEN-AS1	SPEN antisense RNA 1
chr1	15949491	15949989	499	*	CESC_828	44.0992	Promoter (2-3kb)	1	15945721	15947292	1572	2	7709	ENST00000464719.1	-2199	ENSG00000116809	ZBTB17	zinc finger and BTB domain containing 17
chr1	16013104	16013602	499	*	CESC_833	15.3373	Distal Intergenic	1	16015374	16017825	2452	2	27129	ENST00000463576.5	4223	ENSG00000173641	HSPB7	heat shock protein family B (small) member 7
chr1	16056002	16056500	499	*	CESC_834	10.8337	Promoter (<=1kb)	1	16056524	16057305	782	1	1188	ENST00000684650.1	-24	ENSG00000184908	CLCNKB	chloride voltage-gated channel Kb
chr1	16073412	16073910	499	*	CESC_835	9.13219	Promoter (<=1kb)	1	16057769	16073651	15883	2	348487	ENST00000375662.5	0	ENSG00000185519	FAM131C	family with sequence similarity 131 member C
chr1	16109531	16110029	499	*	CESC_844	15.6404	Distal Intergenic	1	16133013	16133562	550	2	1969	ENST00000462805.1	23533	ENSG00000142627	EPHA2	EPH receptor A2
chr1	16154889	16155387	499	*	CESC_859	16.6262	Promoter (<=1kb)	1	16155176	16158148	2973	1	101927479	ENST00000424774.2	0	NA	EPHA2-AS1	EPHA2 antisense RNA 1
chr1	16181779	16182277	499	*	CESC_872	25.9654	Distal Intergenic	1	16204900	16206526	1627	2	128272	ENST00000478210.1	24249	ENSG00000142632	ARHGEF19	Rho guanine nucleotide exchange factor 19
chr1	16216139	16216637	499	*	CESC_885	25.2164	Promoter (<=1kb)	1	16215909	16217160	1252	2	101927546	ENST00000442385.5	523	NA	ANO7L1	anoctamin 7 like 1 (pseudogene)
chr1	16236048	16236546	499	*	CESC_888	20.675	Promoter (<=1kb)	1	16232281	16236659	4379	2	79363	ENST00000434014.1	113	ENSG00000132881	CPLANE2	ciliogenesis and planar polarity effector complex subunit 2
chr1	16286002	16286500	499	*	CESC_890	8.91421	Intron (ENST00000375592.8/54455, intron 4 of 9)	1	16292314	16315367	23054	2	54455	ENST00000478089.1	28867	ENSG00000037637	FBXO42	F-box protein 42
chr1	16352275	16352773	499	*	CESC_893	33.3973	Promoter (<=1kb)	1	16352575	16393355	40781	1	26099	ENST00000475078.1	0	ENSG00000055070	SZRD1	SUZ RNA binding domain containing 1
chr1	16396531	16397029	499	*	CESC_896	23.5517	3' UTR	1	16387117	16403974	16858	2	374955	ENST00000491418.5	6945	ENSG00000187144	SPATA21	spermatogenesis associated 21
chr1	16440398	16440896	499	*	CESC_898	20.3847	Promoter (<=1kb)	1	16440721	16459008	18288	1	55707	ENST00000504551.6	0	ENSG00000157191	NECAP2	NECAP endocytosis associated 2
chr1	16499061	16499559	499	*	CESC_900	19.7296	Promoter (<=1kb)	1	16490634	16499257	8624	2	114819	ENST00000590118.5	0	ENSG00000290842	CROCCP3	CROCC pseudogene 3
chr1	16513778	16514276	499	*	CESC_901	16.8784	Promoter (<=1kb)	1	16514122	16514285	164	2	26871	ENST00000383925.1	9	ENSG00000206652	RNU1-1	RNA, U1 small nuclear 1
chr1	16612802	16613300	499	*	CESC_903	18.1696	Promoter (<=1kb)	1	16562319	16613487	51169	2	55672	ENST00000430580.6	187	ENSG00000219481	NBPF1	NBPF member 1
chr1	16620962	16621460	499	*	CESC_905	21.4407	Intron (ENST00000639481.1/84809, intron 2 of 3)	1	16618253	16626386	8134	2	84809	ENST00000639481.1	4926	ENSG00000291072	CROCCP2	CROCC pseudogene 2
chr1	16644465	16644963	499	*	CESC_911	36.1129	Promoter (<=1kb)	1	16629670	16644683	15014	2	124900386	ENST00000362058.2	0	NA	LOC124900386	rootletin-like
chr1	16764053	16764551	499	*	CESC_912	3.31145	Promoter (<=1kb)	1	16755307	16764480	9174	2	11223	ENST00000624762.3	0	ENSG00000186715	MST1L	macrophage stimulating 1 like (pseudogene)
chr1	16873250	16873748	499	*	CESC_913	4.63302	Promoter (<=1kb)	1	16873114	16874092	979	1	112267871	ENST00000658705.1	136	ENSG00000228549	LOC112267871	uncharacterized LOC112267871
chr1	16889214	16889712	499	*	CESC_914	20.2396	Promoter (<=1kb)	1	16887577	16889672	2096	2	105376805	ENST00000654227.3	0	ENSG00000238142	LOC105376805	uncharacterized LOC105376805
chr1	16895449	16895947	499	*	CESC_915	16.5129	Promoter (<=1kb)	1	16895980	16896143	164	1	26870	ENST00000384278.1	-33	ENSG00000207005	RNU1-2	RNA, U1 small nuclear 2
chr1	16913748	16914246	499	*	CESC_920	71.0094	Intron (ENST00000466256.6/9696, intron 1 of 8)	1	16921931	16972964	51034	1	9696	ENST00000375541.10	-7685	ENSG00000058453	CROCC	ciliary rootlet coiled-coil, rootletin
chr1	16998535	16999033	499	*	CESC_929	11.8136	Promoter (1-2kb)	1	16995859	17000291	4433	2	23400	ENST00000502860.1	1258	ENSG00000159363	ATP13A2	ATPase cation transporting 13A2
chr1	17045070	17045568	499	*	CESC_934	6.23667	Promoter (<=1kb)	1	17023973	17045219	21247	2	6390	ENST00000491274.5	0	ENSG00000117118	SDHB	succinate dehydrogenase complex iron sulfur subunit B
chr1	17119277	17119775	499	*	CESC_938	12.7039	Promoter (<=1kb)	1	17066761	17119451	52691	2	11240	ENST00000375486.9	0	ENSG00000117115	PADI2	peptidyl arginine deiminase 2
chr1	17167995	17168493	499	*	CESC_943	9.14473	Distal Intergenic	1	17189783	17197617	7835	1	400743	ENST00000412427.1	-21290	ENSG00000204362	LINC02783	long intergenic non-protein coding RNA 2783
chr1	17204498	17204996	499	*	CESC_947	18.0276	Promoter (<=1kb)	1	17205128	17246007	40880	1	29943	ENST00000375471.5	-132	ENSG00000142623	PADI1	peptidyl arginine deiminase 1
chr1	17248728	17249226	499	*	CESC_959	8.38535	Promoter (<=1kb)	1	17249098	17284233	35136	1	51702	ENST00000375460.3	0	ENSG00000142619	PADI3	peptidyl arginine deiminase 3
chr1	17287293	17287791	499	*	CESC_962	10.6975	Distal Intergenic	1	17277889	17277975	87	1	100616188	ENST00000582732.1	9404	ENSG00000266634	MIR3972	microRNA 3972
chr1	17297884	17298382	499	*	CESC_963	22.2328	Distal Intergenic	1	17308195	17334796	26602	1	23569	ENST00000375453.5	-9813	ENSG00000159339	PADI4	peptidyl arginine deiminase 4
chr1	17437468	17437966	499	*	CESC_965	10.3432	Promoter (<=1kb)	1	17408676	17438561	29886	2	55920	ENST00000375433.3	595	ENSG00000179051	RCC2	regulator of chromosome condensation 2
chr1	17491644	17492142	499	*	CESC_972	13.8671	Distal Intergenic	1	17539698	17697869	158172	1	55160	ENST00000361221.8	-47556	ENSG00000074964	ARHGEF10L	Rho guanine nucleotide exchange factor 10 like
chr1	18440558	18441056	499	*	CESC_986	13.5452	Distal Intergenic	1	18480930	18485974	5045	1	127707	ENST00000400664.3	-39874	ENSG00000179023	KLHDC7A	kelch domain containing 7A
chr1	18668012	18668510	499	*	CESC_990	10.1767	Intron (ENST00000420770.7/5081, intron 4 of 8)	1	18631524	18736102	104579	1	5081	ENST00000400661.3	36488	ENSG00000009709	PAX7	paired box 7
chr1	18881950	18882448	499	*	CESC_992	16.1793	Promoter (<=1kb)	1	18883202	18883275	74	2	100616120	ENST00000577305.1	827	ENSG00000265606	MIR4695	microRNA 4695
chr1	18885953	18886451	499	*	CESC_993	7.94753	Promoter (<=1kb)	1	18882560	18885619	3060	2	8659	ENST00000454547.1	-334	ENSG00000159423	ALDH4A1	aldehyde dehydrogenase 4 family member A1
chr1	18913019	18913517	499	*	CESC_995	9.55618	Promoter (1-2kb)	1	18908291	18911992	3702	2	126917	ENST00000355609.8	-1027	ENSG00000169991	IFFO2	intermediate filament family orphan 2
chr1	19028708	19029206	499	*	CESC_1016	9.36449	Distal Intergenic	1	19074567	19077827	3261	2	23352	ENST00000486515.1	48621	ENSG00000127481	UBR4	ubiquitin protein ligase E3 component n-recognin 4
chr1	19210071	19210569	499	*	CESC_1031	38.8651	Promoter (<=1kb)	1	19210348	19240709	30362	1	101927895	ENST00000437898.3	0	ENSG00000230424	EMC1-AS1	EMC1 antisense RNA 1
chr1	19241186	19241684	499	*	CESC_1032	5.48237	Promoter (<=1kb)	1	19239669	19240568	900	2	23065	ENST00000467423.2	-618	ENSG00000127463	EMC1	ER membrane protein complex subunit 1
chr1	19260551	19261049	499	*	CESC_1034	8.48347	Promoter (2-3kb)	1	19257712	19258739	1028	1	51154	ENST00000479559.1	2839	ENSG00000053372	MRTO4	MRT4 homolog, ribosome maturation factor
chr1	19288587	19289085	499	*	CESC_1035	11.3852	Promoter (<=1kb)	1	19282573	19288770	6198	2	22977	ENST00000361640.5	0	ENSG00000162482	AKR7A3	aldo-keto reductase family 7 member A3
chr1	19311953	19312451	499	*	CESC_1036	56.462	Promoter (<=1kb)	1	19312326	19329300	16975	1	54896	ENST00000375153.8	0	ENSG00000040487	SLC66A1	solute carrier family 66 member 1
chr1	19361115	19361613	499	*	CESC_1038	23.652	Intron (ENST00000264202.8/832, intron 4 of 8)	1	19339137	19346362	7226	2	832	ENST00000674299.1	-14753	ENSG00000077549	CAPZB	capping actin protein of muscle Z-line subunit beta
chr1	19468310	19468808	499	*	CESC_1048	23.5877	Intron (ENST00000264202.8/832, intron 1 of 8)	1	19484403	19626630	142228	1	440574	ENST00000648702.1	-15595	ENSG00000173436	MICOS10	mitochondrial contact site and cristae organizing system subunit 10
chr1	19596732	19597230	499	*	CESC_1056	31.0571	Promoter (<=1kb)	1	19596979	19658056	61078	1	100532736	ENST00000602662.1	0	ENSG00000158747	MICOS10-NBL1	MICOS10-NBL1 readthrough
chr1	19639940	19640438	499	*	CESC_1058	11.4573	Promoter (<=1kb)	1	19640554	19656934	16381	1	4681	ENST00000428975.5	-116	ENSG00000158747	NBL1	NBL1, DAN family BMP antagonist
chr1	19659686	19660184	499	*	CESC_1062	13.715	Distal Intergenic	1	19664875	19680966	16092	1	3362	ENST00000289753.2	-4691	ENSG00000158748	HTR6	5-hydroxytryptamine receptor 6
chr1	19704438	19704936	499	*	CESC_1064	7.02874	Intron (ENST00000375127.5/255104, intron 12 of 15)	1	19694492	19701210	6719	2	255104	ENST00000494342.1	-3228	ENSG00000162542	TMCO4	transmembrane and coiled-coil domains 4
chr1	19872178	19872676	499	*	CESC_1074	5.00332	Distal Intergenic	1	19882395	19912945	30551	1	23252	ENST00000375120.4	-9719	ENSG00000169914	OTUD3	OTU deubiquitinase 3
chr1	19925448	19925946	499	*	CESC_1077	12.6585	Promoter (1-2kb)	1	19920009	19923617	3609	2	30814	ENST00000375116.3	-1831	ENSG00000188784	PLA2G2E	phospholipase A2 group IIE
chr1	20102887	20103385	499	*	CESC_1078	8.81655	Distal Intergenic	1	20111939	20119536	7598	2	26279	ENST00000375105.8	16151	ENSG00000117215	PLA2G2D	phospholipase A2 group IID
chr1	20137005	20137503	499	*	CESC_1081	9.40662	Promoter (1-2kb)	1	20139323	20150381	11059	1	64600	ENST00000375102.4	-1820	ENSG00000158786	PLA2G2F	phospholipase A2 group IIF
chr1	20152263	20152761	499	*	CESC_1082	15.8599	Promoter (1-2kb)	1	20154433	20160568	6136	1	117779438	ENST00000652935.1	-1672	ENSG00000227066	LOC117779438	uncharacterized LOC117779438
chr1	20211392	20211890	499	*	CESC_1085	13.4351	Distal Intergenic	1	20163055	20186518	23464	2	391013	ENST00000679259.1	-24874	ENSG00000187980	PLA2G2C	phospholipase A2 group IIC
chr1	20279510	20280008	499	*	CESC_1087	17.8703	Distal Intergenic	1	20272479	20275005	2527	1	105376828	ENST00000641138.1	7031	NA	LOC105376828	uncharacterized LOC105376828
chr1	20485451	20485949	499	*	CESC_1088	15.6086	Promoter (<=1kb)	1	20482391	20486210	3820	2	55450	ENST00000375078.4	261	ENSG00000162545	CAMK2N1	calcium/calmodulin dependent protein kinase II inhibitor 1
chr1	20507915	20508413	499	*	CESC_1095	16.8261	Promoter (<=1kb)	1	20499448	20508151	8704	2	79594	ENST00000264198.5	0	ENSG00000090432	MUL1	mitochondrial E3 ubiquitin protein ligase 1
chr1	20588765	20589263	499	*	CESC_1096	12.7617	Promoter (<=1kb)	1	20589086	20618903	29818	1	978	ENST00000461985.1	0	ENSG00000158825	CDA	cytidine deaminase
chr1	20612404	20612902	499	*	CESC_1099	14.8896	Intron (ENST00000461985.1/978, intron 2 of 2)	1	20633458	20651511	18054	1	65018	ENST00000321556.5	-20556	ENSG00000158828	PINK1	PTEN induced kinase 1
chr1	20633748	20634246	499	*	CESC_1102	17.6141	Promoter (<=1kb)	1	20633679	20633788	110	1	102464833	ENST00000622012.1	69	ENSG00000284005	MIR6084	microRNA 6084
chr1	20661282	20661780	499	*	CESC_1104	50.7079	Promoter (<=1kb)	1	20651767	20661544	9778	2	1650	ENST00000415136.6	0	ENSG00000244038	DDOST	dolichyl-diphosphooligosaccharide--protein glycosyltransferase non-catalytic subunit
chr1	20696350	20696848	499	*	CESC_1105	13.5649	Promoter (1-2kb)	1	20664014	20698439	34426	2	57576	ENST00000490034.5	1591	ENSG00000117245	KIF17	kinesin family member 17
chr1	20724990	20725488	499	*	CESC_1108	9.97354	Intron (ENST00000444387.7/400745, intron 5 of 9)	1	20727032	20731175	4144	2	400745	ENST00000519434.1	5687	ENSG00000189410	SH2D5	SH2 domain containing 5
chr1	20785893	20786391	499	*	CESC_1112	12.6299	Promoter (<=1kb)	1	20773587	20786283	12697	2	50809	ENST00000417710.5	0	ENSG00000127483	HP1BP3	heterochromatin protein 1 binding protein 3
chr1	21022201	21022699	499	*	CESC_1115	25.0527	Intron (ENST00000374935.7/8672, intron 4 of 32)	1	20806488	21050950	244463	2	8672	ENST00000681717.1	28251	ENSG00000075151	EIF4G3	eukaryotic translation initiation factor 4 gamma 3
chr1	21255163	21255661	499	*	CESC_1119	7.81823	Promoter (1-2kb)	1	21238149	21256717	18569	2	1889	ENST00000528294.1	1056	ENSG00000117298	ECE1	endothelin converting enzyme 1
chr1	21261751	21262249	499	*	CESC_1121	16.9343	Intron (ENST00000415912.6/1889, intron 4 of 18)	1	21266082	21267251	1170	1	124903872	ENST00000416959.1	-3833	NA	LOC124903872	uncharacterized LOC124903872
chr1	21292947	21293445	499	*	CESC_1125	11.4137	Promoter (<=1kb)	1	21293290	21299774	6485	1	100506801	ENST00000449034.1	0	ENSG00000231105	ECE1-AS1	ECE1 antisense RNA 1
chr1	21439856	21440354	499	*	CESC_1144	15.7255	Promoter (<=1kb)	1	21440128	21483467	43340	1	84224	ENST00000454000.6	0	ENSG00000142794	NBPF3	NBPF member 3
chr1	21494737	21495235	499	*	CESC_1145	10.7943	Distal Intergenic	1	21509397	21564211	54815	1	249	ENST00000468526.1	-14162	ENSG00000162551	ALPL	alkaline phosphatase, biomineralization associated
chr1	21586778	21587276	499	*	CESC_1151	14.1578	Promoter (<=1kb)	1	21586472	21591187	4716	1	105376834	ENST00000457706.1	306	ENSG00000233431	LINC02596	long intergenic non-protein coding RNA 2596
chr1	21607704	21608202	499	*	CESC_1152	21.916	Intron (ENST00000374763.6/5909, intron 14 of 22)	1	21596221	21620041	23821	2	5909	ENST00000374763.6	11839	ENSG00000076864	RAP1GAP	RAP1 GTPase activating protein
chr1	21764961	21765459	499	*	CESC_1158	16.537	Intron (ENST00000308271.14/84196, intron 1 of 26)	1	21753007	21782020	29014	2	84196	ENST00000527823.5	16561	ENSG00000090686	USP48	ubiquitin specific peptidase 48
chr1	21869781	21870279	499	*	CESC_1162	16.4065	Promoter (2-3kb)	1	21865717	21872377	6661	2	3339	ENST00000644714.1	2098	ENSG00000142798	HSPG2	heparan sulfate proteoglycan 2
chr1	21963909	21964407	499	*	CESC_1177	8.30942	Distal Intergenic	1	21977022	21989354	12333	1	23436	ENST00000337107.11	-12615	ENSG00000219073	CELA3B	chymotrypsin like elastase 3B
chr1	22019028	22019526	499	*	CESC_1180	10.4295	Intron (ENST00000650360.1/10136, intron 7 of 8)	1	22024558	22031223	6666	1	29092	ENST00000635675.2	-5032	ENSG00000218510	LINC00339	long intergenic non-protein coding RNA 339
chr1	22025203	22025701	499	*	CESC_1181	23.8792	Promoter (<=1kb)	1	22023990	22025492	1503	2	101928043	ENST00000655353.1	0	ENSG00000228397	LINC01635	long intergenic non-protein coding RNA 1635
chr1	22039735	22040233	499	*	CESC_1182	16.7396	Intron (ENST00000695855.1/998, intron 1 of 5)	1	22052627	22092923	40297	1	998	ENST00000400259.5	-12394	ENSG00000070831	CDC42	cell division cycle 42
chr1	22137384	22137882	499	*	CESC_1187	9.78386	Intron (ENST00000290167.11/54361, intron 1 of 4)	1	22142850	22157401	14552	1	105376845	ENST00000648968.1	-4968	NA	LOC105376845	uncharacterized LOC105376845
chr1	22143019	22143517	499	*	CESC_1190	13.7816	Promoter (<=1kb)	1	22117313	22143097	25785	2	54361	ENST00000290167.11	0	ENSG00000162552	WNT4	Wnt family member 4
chr1	22238326	22238824	499	*	CESC_1193	15.5855	Distal Intergenic	1	22266239	22266300	62	1	100616433	ENST00000581169.1	-27415	ENSG00000266564	MIR4418	microRNA 4418
chr1	22451567	22452065	499	*	CESC_1195	36.8564	Promoter (<=1kb)	1	22451851	22531154	79304	1	9923	ENST00000375647.5	0	ENSG00000184677	ZBTB40	zinc finger and BTB domain containing 40
chr1	22600538	22601036	499	*	CESC_1197	5.74504	Exon (ENST00000166244.8/2046, exon 14 of 17)	1	22633258	22633366	109	2	102466615	ENST00000614019.2	32330	ENSG00000276835	MIR6127	microRNA 6127
chr1	22739637	22740135	499	*	CESC_1198	13.0965	Intron (ENST00000544305.5/2048, intron 1 of 6)	1	22719517	22719598	82	1	100616391	ENST00000581646.1	20120	ENSG00000265422	MIR4684	microRNA 4684
chr1	22750630	22751128	499	*	CESC_1199	16.4235	Intron (ENST00000544305.5/2048, intron 1 of 6)	1	22775178	22913752	138575	1	2048	ENST00000374627.1	-24050	ENSG00000133216	EPHB2	EPH receptor B2
chr1	22831974	22832472	499	*	CESC_1202	27.6014	Intron (ENST00000544305.5/2048, intron 3 of 6)	1	22863159	22863226	68	2	100422914	ENST00000581187.1	30754	ENSG00000264014	MIR4253	microRNA 4253
chr1	22976336	22976834	499	*	CESC_1206	12.7128	Distal Intergenic	1	22953043	22972866	19824	2	646262	ENST00000426928.7	-3470	ENSG00000215906	LACTBL1	lactamase beta like 1
chr1	23010639	23011137	499	*	CESC_1207	15.8712	Promoter (2-3kb)	1	23010835	23014094	3260	2	729059	ENST00000622840.2	2957	ENSG00000227868	TEX46	testis expressed 46
chr1	23019121	23019619	499	*	CESC_1208	32.4514	Promoter (<=1kb)	1	23019443	23076570	57128	1	23028	ENST00000688680.1	0	ENSG00000004487	KDM1A	lysine demethylase 1A
chr1	23168643	23169141	499	*	CESC_1210	19.9411	Promoter (<=1kb)	1	23084030	23168856	84827	2	7798	ENST00000302291.9	0	ENSG00000169641	LUZP1	leucine zipper protein 1
chr1	23343601	23344099	499	*	CESC_1213	18.107	Promoter (<=1kb)	1	23318483	23344281	25799	2	10236	ENST00000476451.2	182	ENSG00000125944	HNRNPR	heterogeneous nuclear ribonucleoprotein R
chr1	23366521	23367019	499	*	CESC_1215	9.06923	Promoter (1-2kb)	1	23359975	23368386	8412	2	80818	ENST00000374608.3	1367	ENSG00000125945	ZNF436	zinc finger protein 436
chr1	23368652	23369150	499	*	CESC_1216	47.7102	Promoter (<=1kb)	1	23368939	23371789	2851	1	148898	ENST00000437367.5	0	ENSG00000249087	ZNF436-AS1	ZNF436 antisense RNA 1
chr1	23402282	23402780	499	*	CESC_1220	11.0988	Intron (ENST00000450454.7/6920, intron 5 of 10)	1	23417345	23418298	954	2	6920	ENST00000492271.1	15518	ENSG00000204219	TCEA3	transcription elongation factor A3
chr1	23436507	23437005	499	*	CESC_1226	6.95108	Promoter (<=1kb)	1	23428563	23436677	8115	2	55616	ENST00000495646.5	0	ENSG00000088280	ASAP3	ArfGAP with SH3 domain, ankyrin repeat and PH domain 3
chr1	23525097	23525595	499	*	CESC_1230	7.73459	Intron (ENST00000361729.3/1870, intron 1 of 6)	1	23506438	23531233	24796	2	1870	ENST00000361729.3	5638	ENSG00000007968	E2F2	E2F transcription factor 2
chr1	23554759	23555257	499	*	CESC_1237	36.6019	Distal Intergenic	1	23557934	23559075	1142	2	3399	ENST00000463312.1	3818	ENSG00000117318	ID3	inhibitor of DNA binding 3
chr1	23592842	23593340	499	*	CESC_1241	17.5894	Promoter (<=1kb)	1	23576436	23593621	17186	2	107984928	ENST00000648225.1	281	NA	LOC107984928	uncharacterized LOC107984928
chr1	23619518	23620016	499	*	CESC_1243	13.9764	Intron (ENST00000477916.5/259283, intron 2 of 6)	1	23627334	23640568	13235	1	259283	ENST00000374555.7	-7318	ENSG00000197880	MDS2	myelodysplastic syndrome 2 translocation associated
chr1	23691486	23691984	499	*	CESC_1245	23.6753	Promoter (<=1kb)	1	23691742	23696417	4676	1	6135	ENST00000374550.8	0	ENSG00000142676	RPL11	ribosomal protein L11
chr1	23743196	23743694	499	*	CESC_1246	20.2969	Promoter (<=1kb)	1	23743448	23762023	18576	1	6924	ENST00000609199.2	0	ENSG00000011007	ELOA	elongin A
chr1	23778049	23778547	499	*	CESC_1247	22.9782	Promoter (<=1kb)	1	23706901	23778283	71383	2	100506963	ENST00000655402.1	0	ENSG00000236810	ELOA-AS1	ELOA antisense RNA 1
chr1	23790865	23791363	499	*	CESC_1248	19.9789	Promoter (<=1kb)	1	23791145	23795539	4395	1	11313	ENST00000374514.8	0	ENSG00000011009	LYPLA2	lysophospholipase 2
chr1	23799390	23799888	499	*	CESC_1249	31.4617	Promoter (<=1kb)	1	23796151	23799533	3383	2	2582	ENST00000429356.5	0	ENSG00000117308	GALE	UDP-galactose-4-epimerase
chr1	23825235	23825733	499	*	CESC_1253	15.8212	Promoter (<=1kb)	1	23801885	23825429	23545	2	3155	ENST00000374490.8	0	ENSG00000117305	HMGCL	3-hydroxy-3-methylglutaryl-CoA lyase
chr1	23865419	23865917	499	*	CESC_1255	10.3785	Promoter (2-3kb)	1	23845077	23868290	23214	2	2517	ENST00000374479.4	2373	ENSG00000179163	FUCA1	alpha-L-fucosidase 1
chr1	23916711	23917209	499	*	CESC_1257	6.83179	Distal Intergenic	1	23870515	23913362	42848	2	1269	ENST00000374472.5	-3349	ENSG00000188822	CNR2	cannabinoid receptor 2
chr1	23951576	23952074	499	*	CESC_1258	10.7656	Distal Intergenic	1	23956839	23963446	6608	1	55629	ENST00000647887.1	-4765	ENSG00000189266	PNRC2	proline rich nuclear receptor coactivator 2
chr1	23980131	23980629	499	*	CESC_1261	51.0597	Promoter (<=1kb)	1	23964347	23980327	15981	2	10772	ENST00000492112.3	0	ENSG00000188529	SRSF10	serine and arginine rich splicing factor 10
chr1	24018800	24019298	499	*	CESC_1263	8.1845	Distal Intergenic	1	24040835	24086799	45965	1	107984931	ENST00000439239.2	-21537	NA	LOC107984931	uncharacterized LOC107984931
chr1	24108799	24109297	499	*	CESC_1264	15.2061	Promoter (<=1kb)	1	24081549	24108439	26891	2	127294	ENST00000475306.1	-360	ENSG00000142661	MYOM3	myomesin 3
chr1	24142949	24143447	499	*	CESC_1268	8.32959	Promoter (<=1kb)	1	24119771	24143140	23370	2	58985	ENST00000270800.2	0	ENSG00000142677	IL22RA1	interleukin 22 receptor subunit alpha 1
chr1	24187093	24187591	499	*	CESC_1271	12.6119	Promoter (<=1kb)	1	24154168	24187289	33122	2	163702	ENST00000327535.6	0	ENSG00000185436	IFNLR1	interferon lambda receptor 1
chr1	24195894	24196392	499	*	CESC_1273	12.2451	Distal Intergenic	1	24199558	24355212	155655	1	57822	ENST00000690803.1	-3166	ENSG00000158055	GRHL3	grainyhead like transcription factor 3
chr1	24201882	24202380	499	*	CESC_1274	22.841	Promoter (1-2kb)	1	24200240	24211693	11454	1	284632	ENST00000439059.2	1642	ENSG00000230023	LINC02800	long intergenic non-protein coding RNA 2800
chr1	24322079	24322577	499	*	CESC_1295	19.7403	Promoter (<=1kb)	1	24307556	24321901	14346	2	105376871	ENST00000437965.1	-178	NA	GRHL3-AS1	GRHL3 antisense RNA 1
chr1	24362913	24363411	499	*	CESC_1300	11.7602	Intron (ENST00000350501.9/57822, intron 15 of 15)	1	24369043	24379823	10781	2	90529	ENST00000438866.1	16412	ENSG00000001460	STPG1	sperm tail PG-rich repeat containing 1
chr1	24415392	24415890	499	*	CESC_1314	46.1032	Promoter (<=1kb)	1	24415802	24472976	57175	1	57185	ENST00000374399.9	0	ENSG00000001461	NIPAL3	NIPA like domain containing 3
chr1	24488003	24488501	499	*	CESC_1317	6.52369	Distal Intergenic	1	24502351	24536800	34450	1	11123	ENST00000538532.6	-13850	ENSG00000117602	RCAN3	RCAN family member 3
chr1	24502093	24502591	499	*	CESC_1318	27.2702	Promoter (<=1kb)	1	24496254	24502360	6107	2	100750325	ENST00000652048.1	0	ENSG00000286061	RCAN3AS	RCAN3 antisense RNA
chr1	24642040	24642538	499	*	CESC_1322	12.681	Promoter (<=1kb)	1	24643200	24673243	30044	1	10250	ENST00000705662.1	-662	ENSG00000133226	SRRM1	serine and arginine repetitive matrix 1
chr1	24727441	24727939	499	*	CESC_1327	7.59486	Distal Intergenic	1	24745382	24839907	94526	1	25932	ENST00000497755.1	-17443	ENSG00000169504	CLIC4	chloride intracellular channel 4
chr1	24847922	24848420	499	*	CESC_1332	28.1226	Distal Intergenic	1	24919345	24919416	72	2	102465437	ENST00000614863.1	70996	ENSG00000278034	MIR6731	microRNA 6731
chr1	24929219	24929717	499	*	CESC_1336	14.3823	Promoter (<=1kb)	1	24902572	24928798	26227	2	864	ENST00000496967.1	-421	ENSG00000020633	RUNX3	RUNX family transcription factor 3
chr1	24955021	24955519	499	*	CESC_1339	9.22368	Intron (ENST00000338888.4/864, intron 2 of 6)	1	24961345	24963097	1753	1	105376878	ENST00000456316.1	-5826	NA	RUNX3-AS1	RUNX3 antisense RNA 1
chr1	25022314	25022812	499	*	CESC_1342	25.9132	Promoter (<=1kb)	1	25023503	25023586	84	1	100616365	ENST00000580572.1	-691	ENSG00000264371	MIR4425	microRNA 4425
chr1	25032081	25032579	499	*	CESC_1344	12.4384	Distal Intergenic	1	25041136	25044225	3090	1	105376879	ENST00000648660.1	-8557	NA	LINC02793	long intergenic non-protein coding RNA 2793
chr1	25140350	25140848	499	*	CESC_1347	6.47795	Distal Intergenic	1	25229015	25232432	3418	2	25949	ENST00000474160.1	91584	ENSG00000117614	SYF2	SYF2 pre-mRNA splicing factor
chr1	25239528	25240026	499	*	CESC_1351	41.1042	Exon (ENST00000641059.1/ENST00000641059.1, exon 1 of 1)	1	25242291	25243654	1364	2	57035	ENST00000564223.5	3628	ENSG00000117616	RSRP1	arginine and serine rich protein 1
chr1	25338077	25338575	499	*	CESC_1354	33.0317	Promoter (<=1kb)	1	25338317	25360967	22651	1	23585	ENST00000498135.5	0	ENSG00000183726	TMEM50A	transmembrane protein 50A
chr1	25425547	25426045	499	*	CESC_1356	20.6702	Intron (ENST00000349320.7/6006, intron 2 of 11)	1	25362312	25430192	67881	2	6006	ENST00000349320.7	4147	ENSG00000188672	RHCE	Rh blood group CcEe antigens
chr1	25430526	25431024	499	*	CESC_1358	54.6101	Promoter (<=1kb)	1	25430858	25500205	69348	1	55219	ENST00000399766.7	0	ENSG00000204178	MACO1	macoilin 1
chr1	25503709	25504207	499	*	CESC_1359	11.2452	Distal Intergenic	1	25543606	25568886	25281	1	26119	ENST00000374338.5	-39399	ENSG00000157978	LDLRAP1	low density lipoprotein receptor adaptor protein 1
chr1	25616419	25616917	499	*	CESC_1371	24.6601	Promoter (<=1kb)	1	25616791	25784450	167660	1	57134	ENST00000374332.9	0	ENSG00000117643	MAN1C1	mannosidase alpha class 1C member 1
chr1	25796800	25797298	499	*	CESC_1377	7.81045	Promoter (2-3kb)	1	25800193	25818221	18029	1	57190	ENST00000361547.7	-2895	ENSG00000162430	SELENON	selenoprotein N
chr1	25819029	25819527	499	*	CESC_1379	10.9968	Promoter (<=1kb)	1	25818640	25829514	10875	1	56181	ENST00000424294.5	389	ENSG00000117640	MTFR1L	mitochondrial fission regulator 1 like
chr1	25859250	25859748	499	*	CESC_1382	23.3072	Promoter (<=1kb)	1	25831913	25859458	27546	2	79000	ENST00000538789.5	0	ENSG00000127423	AUNIP	aurora kinase A and ninein interacting protein
chr1	25871303	25871801	499	*	CESC_1383	13.5101	Promoter (<=1kb)	1	25861484	25871253	9770	2	164091	ENST00000374296.4	-50	ENSG00000182749	PAQR7	progestin and adipoQ receptor family member 7
chr1	25890469	25890967	499	*	CESC_1385	21.3369	Promoter (1-2kb)	1	25884181	25892607	8427	2	3925	ENST00000513116.1	1640	ENSG00000117632	STMN1	stathmin 1
chr1	25906216	25906714	499	*	CESC_1389	24.3564	Promoter (<=1kb)	1	25906362	25906454	93	2	100500808	ENST00000580971.1	0	ENSG00000283938	MIR3917	microRNA 3917
chr1	25997471	25997969	499	*	CESC_1391	11.5357	Promoter (<=1kb)	1	25983956	25997621	13666	2	5051	ENST00000439092.6	0	ENSG00000158006	PAFAH2	platelet activating factor acetylhydrolase 2
chr1	26034745	26035243	499	*	CESC_1393	6.35926	Promoter (2-3kb)	1	26032130	26035004	2875	1	2134	ENST00000470037.1	2615	ENSG00000158008	EXTL1	exostosin like glycosyltransferase 1
chr1	26110854	26111352	499	*	CESC_1396	22.8826	Promoter (<=1kb)	1	26111165	26125530	14366	1	149420	ENST00000619836.4	0	ENSG00000175087	PDIK1L	PDLIM1 interacting kinase 1 like
chr1	26161758	26162256	499	*	CESC_1401	9.74304	Promoter (2-3kb)	1	26159079	26163962	4884	1	79927	ENST00000374268.5	2679	ENSG00000197245	FAM110D	family with sequence similarity 110 member D
chr1	26169647	26170145	499	*	CESC_1402	23.1115	Promoter (<=1kb)	1	26169908	26170873	966	1	51042	ENST00000374266.7	0	ENSG00000142684	ZNF593	zinc finger protein 593
chr1	26177175	26177673	499	*	CESC_1403	17.9124	Promoter (<=1kb)	1	26177484	26183795	6312	1	10256	ENST00000481077.6	0	ENSG00000142675	CNKSR1	connector enhancer of kinase suppressor of Ras 1
chr1	26222454	26222952	499	*	CESC_1406	10.1199	Promoter (2-3kb)	1	26225315	26228145	2831	1	101928303	ENST00000688339.2	-2363	ENSG00000236155	ZPLD2P	zona pellucida like domain containing 2, pseudogene
chr1	26233840	26234338	499	*	CESC_1407	72.7762	Promoter (<=1kb)	1	26234200	26277687	43488	1	64793	ENST00000640292.2	0	ENSG00000130695	CEP85	centrosomal protein 85
chr1	26276174	26276672	499	*	CESC_1410	35.9772	Exon (ENST00000640292.2/64793, exon 12 of 13)	1	26280086	26281522	1437	1	83442	ENST00000270792.10	-3414	ENSG00000142669	SH3BGRL3	SH3 domain binding glutamate rich protein like 3
chr1	26289069	26289567	499	*	CESC_1418	12.7147	Intron (ENST00000314675.11/91544, intron 4 of 10)	1	26282305	26298026	15722	2	91544	ENST00000496466.1	8459	ENSG00000158062	UBXN11	UBX domain protein 11
chr1	26321451	26321949	499	*	CESC_1421	10.5245	3' UTR	1	26321877	26324981	3105	2	55057	ENST00000374211.5	3032	ENSG00000176092	CRYBG2	crystallin beta-gamma domain containing 2
chr1	26378284	26378782	499	*	CESC_1428	16.3037	Distal Intergenic	1	26364722	26374522	9801	2	257101	ENST00000455900.5	-3762	ENSG00000176083	ZNF683	zinc finger protein 683
chr1	26417033	26417531	499	*	CESC_1429	18.2686	Intron (ENST00000254231.4/79727, intron 2 of 4)	1	26410817	26429728	18912	1	79727	ENST00000326279.11	6216	ENSG00000131914	LIN28A	lin-28 homolog A
chr1	26431964	26432462	499	*	CESC_1430	59.5006	Promoter (<=1kb)	1	26432282	26471294	39013	1	79947	ENST00000434391.6	0	ENSG00000117682	DHDDS	dehydrodolichyl diphosphate synthase subunit
chr1	26468869	26469367	499	*	CESC_1431	11.7411	Promoter (<=1kb)	1	26462756	26468014	5259	2	101928324	ENST00000656565.1	-855	NA	DHDDS-AS1	DHDDS antisense RNA 1
chr1	26470713	26471211	499	*	CESC_1432	12.8906	Promoter (1-2kb)	1	26472440	26476642	4203	1	3151	ENST00000361427.6	-1229	ENSG00000198830	HMGN2	high mobility group nucleosomal binding domain 2
chr1	26524129	26524627	499	*	CESC_1438	10.1266	Distal Intergenic	1	26529761	26546983	17223	1	6195	ENST00000525525.5	-5134	ENSG00000117676	RPS6KA1	ribosomal protein S6 kinase A1
chr1	26620699	26621197	499	*	CESC_1446	45.2388	Exon (ENST00000690093.1/ENST00000690093.1, exon 1 of 1)	1	26602369	26602432	64	2	124904769	ENST00000516620.2	-18267	ENSG00000252429	LOC124904769	U7 small nuclear RNA
chr1	26677416	26677914	499	*	CESC_1448	14.0454	Distal Intergenic	1	26693236	26781177	87942	1	8289	ENST00000430799.7	-15322	ENSG00000117713	ARID1A	AT-rich interaction domain 1A
chr1	26786744	26787242	499	*	CESC_1460	10.1385	Promoter (<=1kb)	1	26787054	26798257	11204	1	55650	ENST00000455364.2	0	ENSG00000060642	PIGV	phosphatidylinositol glycan anchor biosynthesis class V
chr1	26826412	26826910	499	*	CESC_1464	15.7057	Promoter (<=1kb)	1	26826688	26857604	30917	1	84243	ENST00000374142.9	0	ENSG00000204160	ZDHHC18	zinc finger DHHC-type palmitoyltransferase 18
chr1	26857023	26857521	499	*	CESC_1473	22.9813	3' UTR	1	26863149	26864456	1308	1	2810	ENST00000339276.6	-5628	ENSG00000175793	SFN	stratifin
chr1	26890035	26890533	499	*	CESC_1483	16.2686	Promoter (<=1kb)	1	26876132	26890283	14152	2	54707	ENST00000374135.9	0	ENSG00000142751	GPN2	GPN-loop GTPase 2
chr1	26900192	26900690	499	*	CESC_1484	11.8455	Promoter (<=1kb)	1	26900238	26942776	42539	1	10726	ENST00000435827.6	0	ENSG00000090273	NUDC	nuclear distribution C, dynein complex regulator
chr1	26907506	26908004	499	*	CESC_1485	10.1777	Intron (ENST00000435827.6/10726, intron 2 of 6)	1	26911489	26913975	2487	2	8431	ENST00000254227.4	5971	ENSG00000131910	NR0B2	nuclear receptor subfamily 0 group B member 2
chr1	26960211	26960709	499	*	CESC_1487	22.5429	Promoter (<=1kb)	1	26949562	26960468	10907	2	126695	ENST00000320567.6	0	ENSG00000175707	KDF1	keratinocyte differentiation factor 1
chr1	26993408	26993906	499	*	CESC_1489	15.0429	Promoter (<=1kb)	1	26993692	27000886	7195	1	388610	ENST00000522111.3	0	ENSG00000253368	TRNP1	TMF1 regulated nuclear protein 1
chr1	27008078	27008576	499	*	CESC_1494	15.0981	Intron (ENST00000289166.6/115572, intron 1 of 1)	1	27005020	27012850	7831	2	115572	ENST00000289166.6	4274	ENSG00000158246	TENT5B	terminal nucleotidyltransferase 5B
chr1	27061636	27062134	499	*	CESC_1502	5.88505	Distal Intergenic	1	27100345	27102795	2451	2	6548	ENST00000447808.1	40661	ENSG00000090020	SLC9A1	solute carrier family 9 member A1
chr1	27234184	27234682	499	*	CESC_1518	78.5562	Promoter (<=1kb)	1	27229106	27234352	5247	2	105376890	ENST00000425205.1	0	NA	WDTC1-DT	WDTC1 divergent transcript
chr1	27234753	27235251	499	*	CESC_1519	16.954	Promoter (<=1kb)	1	27234668	27308244	73577	1	23038	ENST00000361771.7	85	ENSG00000142784	WDTC1	WD and tetratricopeptide repeats 1
chr1	27321910	27322408	499	*	CESC_1523	48.0173	Promoter (<=1kb)	1	27322145	27336399	14255	1	84065	ENST00000611517.4	0	ENSG00000186501	TMEM222	transmembrane protein 222
chr1	27340857	27341355	499	*	CESC_1524	13.5979	Promoter (<=1kb)	1	27342020	27353901	11882	1	84958	ENST00000618673.4	-665	ENSG00000142765	SYTL1	synaptotagmin like 1
chr1	27356715	27357213	499	*	CESC_1532	8.18251	Promoter (<=1kb)	1	27355356	27357167	1812	2	9064	ENST00000470890.1	0	ENSG00000142733	MAP3K6	mitogen-activated protein kinase kinase kinase 6
chr1	27379637	27380135	499	*	CESC_1538	15.9658	3' UTR	1	27379176	27383303	4128	2	388611	ENST00000374027.7	3168	ENSG00000174950	CD164L2	CD164 molecule like 2
chr1	27392268	27392766	499	*	CESC_1542	23.2063	Promoter (<=1kb)	1	27392622	27395814	3193	1	2827	ENST00000374024.4	0	ENSG00000181773	GPR3	G protein-coupled receptor 3
chr1	27487916	27488414	499	*	CESC_1547	8.02338	Promoter (1-2kb)	1	27408197	27490051	81855	2	10163	ENST00000536657.1	1637	ENSG00000158195	WASF2	WASP family member 2
chr1	27509459	27509957	499	*	CESC_1551	10.909	Distal Intergenic	1	27525805	27530561	4757	1	105376892	ENST00000443579.1	-15848	NA	LOC105376892	uncharacterized LOC105376892
chr1	27540266	27540764	499	*	CESC_1559	10.7263	Intron (ENST00000247087.10/27245, intron 5 of 5)	1	27552773	27553545	773	2	27245	ENST00000644833.1	12781	ENSG00000126705	AHDC1	AT-hook DNA binding motif containing 1
chr1	27625123	27625621	499	*	CESC_1574	14.9344	Promoter (<=1kb)	1	27615514	27626135	10622	2	2268	ENST00000457296.5	514	ENSG00000000938	FGR	FGR proto-oncogene, Src family tyrosine kinase
chr1	27650724	27651222	499	*	CESC_1578	12.2609	Distal Intergenic	1	27660328	27662722	2395	2	111216282	ENST00000440492.1	11500	ENSG00000233975	LINC02574	long intergenic non-protein coding RNA 2574
chr1	27672023	27672521	499	*	CESC_1582	26.2921	Promoter (<=1kb)	1	27666064	27672178	6115	2	2537	ENST00000339145.8	0	ENSG00000126709	IFI6	interferon alpha inducible protein 6
chr1	27724852	27725350	499	*	CESC_1583	15.759	Promoter (<=1kb)	1	27725961	27763116	37156	1	199870	ENST00000373954.11	-611	ENSG00000009780	FAM76A	family with sequence similarity 76 member A
chr1	27772873	27773371	499	*	CESC_1585	63.4595	Promoter (<=1kb)	1	27773219	27824443	51225	1	23673	ENST00000373943.9	0	ENSG00000117758	STX12	syntaxin 12
chr1	27830511	27831009	499	*	CESC_1587	20.1352	Promoter (<=1kb)	1	27830782	27851676	20895	1	5511	ENST00000311772.10	0	ENSG00000117751	PPP1R8	protein phosphatase 1 regulatory subunit 8
chr1	27858004	27858502	499	*	CESC_1588	15.3753	Distal Intergenic	1	27872543	27886685	14143	1	9473	ENST00000328928.11	-14041	ENSG00000130775	THEMIS2	thymocyte selection associated family member 2
chr1	27891467	27891965	499	*	CESC_1594	9.87662	3' UTR	1	27891538	27897085	5548	2	6118	ENST00000419958.5	5120	ENSG00000117748	RPA2	replication protein A2
chr1	27959684	27960182	499	*	CESC_1596	34.6361	Promoter (<=1kb)	1	27959933	27968057	8125	1	55113	ENST00000481387.2	0	ENSG00000158156	XKR8	XK related 8
chr1	28087592	28088090	499	*	CESC_1598	7.61935	Promoter (<=1kb)	1	27977273	28088564	111292	2	2140	ENST00000373863.3	474	ENSG00000158161	EYA3	EYA transcriptional coactivator and phosphatase 3
chr1	28135505	28136003	499	*	CESC_1605	18.4416	Distal Intergenic	1	28147166	28176690	29525	2	5724	ENST00000373857.8	40687	ENSG00000169403	PTAFR	platelet activating factor receptor
chr1	28232777	28233275	499	*	CESC_1615	13.0298	Promoter (<=1kb)	1	28200278	28233029	32752	2	22826	ENST00000263697.6	0	ENSG00000126698	DNAJC8	DnaJ heat shock protein family (Hsp40) member C8
chr1	28235800	28236298	499	*	CESC_1616	38.8933	Promoter (<=1kb)	1	28236109	28238105	1997	1	93974	ENST00000497986.5	0	ENSG00000130770	ATP5IF1	ATP synthase inhibitory factor subunit 1
chr1	28248388	28248886	499	*	CESC_1620	14.2495	Distal Intergenic	1	28259518	28282491	22974	1	83667	ENST00000253063.4	-10632	ENSG00000130766	SESN2	sestrin 2
chr1	28313901	28314399	499	*	CESC_1624	13.3571	Distal Intergenic	1	28329002	28335016	6015	1	54797	ENST00000479574.5	-14603	ENSG00000130772	MED18	mediator complex subunit 18
chr1	28353989	28354487	499	*	CESC_1626	10.0479	Distal Intergenic	1	28369582	28459239	89658	1	65979	ENST00000633371.1	-15095	ENSG00000204138	PHACTR4	phosphatase and actin regulator 4
chr1	28505650	28506148	499	*	CESC_1630	29.8278	Promoter (<=1kb)	1	28505943	28539196	33254	1	1104	ENST00000398958.6	0	ENSG00000180198	RCC1	regulator of chromosome condensation 1
chr1	28552737	28553235	499	*	CESC_1633	59.7156	Promoter (<=1kb)	1	28553085	28578545	25461	1	54952	ENST00000373830.4	0	ENSG00000180098	TRNAU1AP	tRNA selenocysteine 1 associated protein 1
chr1	28581094	28581592	499	*	CESC_1635	14.9425	Promoter (<=1kb)	1	28578539	28581623	3085	2	85028	ENST00000475441.6	31	ENSG00000197989	SNHG12	small nucleolar RNA host gene 12
chr1	28642411	28642909	499	*	CESC_1637	15.0274	Promoter (<=1kb)	1	28603101	28643005	39905	2	6883	ENST00000263974.4	96	ENSG00000120656	TAF12	TATA-box binding protein associated factor 12
chr1	28642938	28643436	499	*	CESC_1638	49.9427	Promoter (<=1kb)	1	28643228	28648530	5303	1	105378616	ENST00000420776.1	0	ENSG00000229388	TAF12-DT	TAF12 divergent transcript
chr1	28648652	28649150	499	*	CESC_1641	19.5534	Promoter (<=1kb)	1	28648600	28648733	134	1	26824	ENST00000387069.1	52	ENSG00000274978	RNU11	RNA, U11 small nuclear
chr1	28668031	28668529	499	*	CESC_1642	7.88825	Promoter (<=1kb)	1	28668778	28714886	46109	1	10691	ENST00000361872.8	-249	ENSG00000162419	GMEB1	glucocorticoid modulatory element binding protein 1
chr1	28736619	28737117	499	*	CESC_1645	53.5155	Promoter (<=1kb)	1	28736621	28742871	6251	1	51441	ENST00000474884.5	0	ENSG00000198492	YTHDF2	YTH N6-methyladenosine RNA binding protein F2
chr1	28860231	28860729	499	*	CESC_1647	8.48133	Intron (ENST00000234961.7/4985, intron 2 of 2)	1	28887091	29120041	232951	1	2035	ENST00000647103.1	-26362	ENSG00000159023	EPB41	erythrocyte membrane protein band 4.1
chr1	29122573	29123071	499	*	CESC_1654	10.9334	Promoter (<=1kb)	1	29119434	29122501	3068	2	399474	ENST00000420504.2	-72	ENSG00000253304	TMEM200B	transmembrane protein 200B
chr1	29181232	29181730	499	*	CESC_1656	28.5595	Promoter (<=1kb)	1	29147761	29181880	34120	2	6429	ENST00000691479.1	150	ENSG00000116350	SRSF4	serine and arginine rich splicing factor 4
chr1	29191191	29191689	499	*	CESC_1659	7.90314	Distal Intergenic	1	29193817	29200589	6773	2	51102	ENST00000483435.5	8900	ENSG00000116353	MECR	mitochondrial trans-2-enoyl-CoA reductase
chr1	29236217	29236715	499	*	CESC_1663	22.2789	Promoter (<=1kb)	1	29236516	29325661	89146	1	10076	ENST00000345512.7	0	ENSG00000060656	PTPRU	protein tyrosine phosphatase receptor type U
chr1	29354462	29354960	499	*	CESC_1670	9.50768	Distal Intergenic	1	29329620	29350114	20495	2	101928460	ENST00000417651.1	-4348	ENSG00000230523	LINC01756	long intergenic non-protein coding RNA 1756
chr1	29706922	29707420	499	*	CESC_1679	6.22944	Distal Intergenic	1	30013952	30037612	23661	2	101929406	ENST00000445180.2	330192	ENSG00000233399	LINC01648	long intergenic non-protein coding RNA 1648
chr1	30649590	30650088	499	*	CESC_1683	17.7737	Distal Intergenic	1	30713767	30716135	2369	2	4146	ENST00000494561.1	66047	ENSG00000162510	MATN1	matrilin 1
chr1	30718110	30718608	499	*	CESC_1685	149.024	Promoter (<=1kb)	1	30718504	30726744	8241	1	100129196	ENST00000414532.6	0	ENSG00000186056	MATN1-AS1	MATN1 antisense RNA 1
chr1	30743480	30743978	499	*	CESC_1687	9.50841	Promoter (2-3kb)	1	30733889	30746229	12341	2	7805	ENST00000464569.1	2251	ENSG00000162511	LAPTM5	lysosomal protein transmembrane 5
chr1	30823925	30824423	499	*	CESC_1698	17.5994	Promoter (<=1kb)	1	30824217	30834399	10183	1	105378622	ENST00000658212.1	0	ENSG00000223382	LINC01778	long intergenic non-protein coding RNA 1778
chr1	31065520	31066018	499	*	CESC_1699	50.7339	Promoter (<=1kb)	1	30931506	31065695	134190	2	9698	ENST00000424085.6	0	ENSG00000134644	PUM1	pumilio RNA binding family member 1
chr1	31154790	31155288	499	*	CESC_1702	33.2135	Distal Intergenic	1	31181589	31188153	6565	2	79570	ENST00000526106.5	32865	ENSG00000084628	NKAIN1	sodium/potassium transporting ATPase interacting 1
chr1	31296714	31297212	499	*	CESC_1706	55.1431	Promoter (<=1kb)	1	31296982	31364953	67972	1	51538	ENST00000546109.5	0	ENSG00000121766	ZCCHC17	zinc finger CCHC-type containing 17
chr1	31389975	31390473	499	*	CESC_1707	12.9508	Distal Intergenic	1	31365891	31376850	10960	2	2170	ENST00000482018.1	-13125	ENSG00000121769	FABP3	fatty acid binding protein 3
chr1	31394601	31395099	499	*	CESC_1708	18.3765	Distal Intergenic	1	31409565	31434677	25113	1	347735	ENST00000373710.5	-14466	ENSG00000168528	SERINC2	serine incorporator 2
chr1	31467262	31467760	499	*	CESC_1717	6.90191	Distal Intergenic	1	31500085	31508566	8482	1	149086	ENST00000562339.5	-32325	ENSG00000260386	LDC1P	leucine decarboxylase 1, pseudogene
chr1	31511131	31511629	499	*	CESC_1721	9.81742	Intron (ENST00000639839.1/149086, intron 2 of 4)	1	31506285	31522358	16074	1	284551	ENST00000640157.1	4846	NA	LINC01226	long intergenic non-protein coding RNA 1226
chr1	31523008	31523506	499	*	CESC_1723	7.80084	Promoter (<=1kb)	1	31522206	31568280	46075	1	124903917	ENST00000638644.1	802	NA	LOC124903917	uncharacterized LOC124903917
chr1	31548820	31549318	499	*	CESC_1725	23.0538	Intron (ENST00000639839.1/149086, intron 4 of 4)	1	31571585	31575573	3989	2	105378626	ENST00000435872.1	26255	NA	LOC105378626	uncharacterized LOC105378626
chr1	31576193	31576691	499	*	CESC_1732	28.0089	Promoter (<=1kb)	1	31576485	31587682	11198	1	64129	ENST00000457433.6	0	ENSG00000142910	TINAGL1	tubulointerstitial nephritis antigen like 1
chr1	31637799	31638297	499	*	CESC_1735	13.9826	Promoter (2-3kb)	1	31633275	31635472	2198	2	553115	ENST00000471219.1	-2327	ENSG00000162517	PEF1	penta-EF-hand domain containing 1
chr1	31644680	31645178	499	*	CESC_1736	38.1297	Promoter (<=1kb)	1	31644694	31649371	4678	1	107985471	ENST00000581333.1	0	NA	PEF1-AS1	PEF1 and COL16A1 antisense RNA 1
chr1	31666455	31666953	499	*	CESC_1737	25.1296	Promoter (<=1kb)	1	31660585	31666385	5801	2	1307	ENST00000470799.5	-70	ENSG00000084636	COL16A1	collagen type XVI alpha 1 chain
chr1	31736502	31737000	499	*	CESC_1745	15.6058	Promoter (<=1kb)	1	31727118	31736679	9562	2	576	ENST00000465256.5	0	ENSG00000121753	ADGRB2	adhesion G protein-coupled receptor B2
chr1	31788416	31788914	499	*	CESC_1749	23.304	Distal Intergenic	1	31790428	31798615	8188	2	90853	ENST00000473361.5	9701	ENSG00000134668	SPOCD1	SPOC domain containing 1
chr1	31936572	31937070	499	*	CESC_1752	8.29866	Promoter (<=1kb)	1	31908263	31937775	29513	2	8073	ENST00000649841.1	705	ENSG00000184007	PTP4A2	protein tyrosine phosphatase 4A2
chr1	32013321	32013819	499	*	CESC_1760	50.12	Promoter (<=1kb)	1	32013868	32043877	30010	1	10657	ENST00000327300.12	-49	ENSG00000121774	KHDRBS1	KH RNA binding domain containing, signal transduction associated 1
chr1	32066454	32066952	499	*	CESC_1762	12.8066	Intron (ENST00000366152.3/ENST00000366152.3, intron 1 of 2)	1	32072031	32102863	30833	1	55116	ENST00000487305.5	-5079	ENSG00000121775	TMEM39B	transmembrane protein 39B
chr1	32107771	32108269	499	*	CESC_1764	22.8514	Promoter (<=1kb)	1	32108056	32176563	68508	1	23633	ENST00000373625.8	0	ENSG00000025800	KPNA6	karyopherin subunit alpha 6
chr1	32179099	32179597	499	*	CESC_1767	15.8617	Promoter (<=1kb)	1	32179675	32198285	18611	1	200081	ENST00000373610.8	-78	ENSG00000084652	TXLNA	taxilin alpha
chr1	32200563	32201061	499	*	CESC_1770	12.9374	Promoter (<=1kb)	1	32200595	32205387	4793	1	79140	ENST00000373602.10	0	ENSG00000160050	CCDC28B	coiled-coil domain containing 28B
chr1	32205365	32205863	499	*	CESC_1771	19.4671	Promoter (<=1kb)	1	32205671	32208548	2878	1	55721	ENST00000617816.1	0	ENSG00000160051	IQCC	IQ motif containing C
chr1	32222117	32222615	499	*	CESC_1772	17.8685	Promoter (<=1kb)	1	32214477	32222333	7857	2	56063	ENST00000491434.5	0	ENSG00000160055	TMEM234	transmembrane protein 234
chr1	32236058	32236556	499	*	CESC_1773	10.5904	3' UTR	1	32231657	32240247	8591	2	339483	ENST00000688488.1	3691	ENSG00000291132	MTMR9LP	myotubularin related protein 9 like, pseudogene
chr1	32248137	32248635	499	*	CESC_1776	10.1181	Promoter (<=1kb)	1	32247222	32248856	1635	1	84734	ENST00000373582.4	915	ENSG00000183615	FAM167B	family with sequence similarity 167 member B
chr1	32250011	32250509	499	*	CESC_1777	9.35854	Promoter (<=1kb)	1	32251244	32275972	24729	1	3932	ENST00000696990.1	-735	ENSG00000182866	LCK	LCK proto-oncogene, Src family tyrosine kinase
chr1	32289211	32289709	499	*	CESC_1778	8.33887	Promoter (2-3kb)	1	32292083	32333626	41544	1	3065	ENST00000373548.8	-2374	ENSG00000116478	HDAC1	histone deacetylase 1
chr1	32335073	32335571	499	*	CESC_1782	11.4693	Promoter (<=1kb)	1	32333839	32336233	2395	2	65108	ENST00000329421.8	662	ENSG00000175130	MARCKSL1	MARCKS like 1
chr1	32351286	32351784	499	*	CESC_1787	43.5683	Promoter (<=1kb)	1	32351521	32353541	2021	1	124903933	ENST00000421153.2	0	NA	LOC124903933	uncharacterized LOC124903933
chr1	32361481	32361979	499	*	CESC_1788	11.9563	Promoter (<=1kb)	1	32361298	32361824	527	2	100128071	ENST00000428500.1	0	ENSG00000225828	FAM229A	family with sequence similarity 229 member A
chr1	32393787	32394285	499	*	CESC_1790	15.3993	Promoter (<=1kb)	1	32376630	32394425	17796	2	55108	ENST00000527513.5	140	ENSG00000160058	BSDC1	BSD domain containing 1
chr1	32448256	32448754	499	*	CESC_1793	6.94119	Distal Intergenic	1	32465057	32600792	135736	1	653121	ENST00000480336.1	-16303	ENSG00000160062	ZBTB8A	zinc finger and BTB domain containing 8A
chr1	32500652	32501150	499	*	CESC_1794	12.4423	Intron (ENST00000480336.1/653121, intron 4 of 9)	1	32465072	32496686	31615	1	728116	ENST00000609129.2	35580	ENSG00000273274	ZBTB8B	zinc finger and BTB domain containing 8B
chr1	32612067	32612565	499	*	CESC_1795	17.1585	Intron (ENST00000341885.6/339487, intron 1 of 1)	1	32621830	32632058	10229	2	339487	ENST00000467652.5	19493	ENSG00000176261	ZBTB8OS	zinc finger and BTB domain containing 8 opposite strand
chr1	32651462	32651960	499	*	CESC_1798	11.5028	Promoter (<=1kb)	1	32651485	32657572	6088	1	5928	ENST00000490500.5	0	ENSG00000162521	RBBP4	RB binding protein 4, chromatin remodeling factor
chr1	32702995	32703493	499	*	CESC_1799	13.6358	Promoter (<=1kb)	1	32695623	32703079	7457	2	81493	ENST00000426909.1	0	ENSG00000162520	SYNC	syncoilin, intermediate filament protein
chr1	32724386	32724884	499	*	CESC_1803	10.4006	Intron (ENST00000421619.1/ENST00000421619.1, intron 1 of 1)	1	32741830	32774970	33141	1	57648	ENST00000401073.7	-16946	ENSG00000162522	KIAA1522	KIAA1522
chr1	32775172	32775670	499	*	CESC_1817	9.40128	3' UTR	1	32775244	32780711	5468	2	8565	ENST00000490826.1	5041	ENSG00000134684	YARS1	tyrosyl-tRNA synthetase 1
chr1	32816636	32817134	499	*	CESC_1820	15.3477	Promoter (<=1kb)	1	32816767	32826489	9723	1	64766	ENST00000530710.5	0	ENSG00000116497	S100PBP	S100P binding protein
chr1	32892724	32893222	499	*	CESC_1823	7.87569	Promoter (<=1kb)	1	32893524	32898441	4918	1	3208	ENST00000470896.1	-302	ENSG00000121905	HPCA	hippocalcin
chr1	32901197	32901695	499	*	CESC_1825	17.3252	Promoter (<=1kb)	1	32894595	32901389	6795	2	113452	ENST00000329151.5	0	ENSG00000121900	TMEM54	transmembrane protein 54
chr1	32939468	32939966	499	*	CESC_1826	17.465	Intron (ENST00000661031.1/ENST00000661031.1, intron 2 of 2)	1	32936445	32964685	28241	2	127544	ENST00000373456.11	24719	ENSG00000116514	RNF19B	ring finger protein 19B
chr1	32993015	32993513	499	*	CESC_1841	10.2041	Intron (ENST00000427524.1/ENST00000427524.1, intron 1 of 1)	1	33014483	33021703	7221	2	204	ENST00000466029.1	28190	ENSG00000004455	AK2	adenylate kinase 2
chr1	33080823	33081321	499	*	CESC_1851	19.0915	Promoter (<=1kb)	1	33081104	33093400	12297	1	113451	ENST00000478635.5	0	ENSG00000142920	AZIN2	antizyme inhibitor 2
chr1	33149762	33150260	499	*	CESC_1855	8.96812	Intron (ENST00000291416.10/55223, intron 4 of 4)	1	33146702	33176550	29849	2	55223	ENST00000543586.1	26290	ENSG00000116525	TRIM62	tripartite motif containing 62
chr1	33219785	33220283	499	*	CESC_1860	11.7411	Distal Intergenic	1	33256492	33300719	44228	1	149076	ENST00000539719.6	-36209	ENSG00000160094	ZNF362	zinc finger protein 362
chr1	33306414	33306912	499	*	CESC_1865	8.47265	Exon (ENST00000442999.3/127550, exon 5 of 5)	1	33306766	33321098	14333	2	127550	ENST00000442999.3	14186	ENSG00000184389	A3GALT2	alpha 1,3-galactosyltransferase 2
chr1	33327909	33328407	499	*	CESC_1867	10.4219	Intron (ENST00000628643.2/ENST00000628643.2, intron 1 of 1)	1	33332393	33332492	100	2	100500853	ENST00000583214.3	4085	ENSG00000284154	MIR3605	microRNA 3605
chr1	33338830	33339328	499	*	CESC_1868	14.8908	Intron (ENST00000630909.2/ENST00000630909.2, intron 1 of 1)	1	33331364	33335256	3893	2	1912	ENST00000473158.1	-3574	ENSG00000134686	PHC2	polyhomeotic homolog 2
chr1	33470457	33470955	499	*	CESC_1878	11.4532	Promoter (1-2kb)	1	33472645	33496507	23863	1	7579	ENST00000361328.7	-1690	ENSG00000121903	ZSCAN20	zinc finger and SCAN domain containing 20
chr1	33876925	33877423	499	*	CESC_1882	7.5208	Promoter (1-2kb)	1	33875466	33885423	9958	1	402779	ENST00000431046.1	1459	ENSG00000231163	CSMD2-AS1	CSMD2 antisense RNA 1
chr1	34163070	34163568	499	*	CESC_1883	9.91995	Promoter (1-2kb)	1	33513998	34165230	651233	2	114784	ENST00000373381.9	1662	ENSG00000121904	CSMD2	CUB and Sushi multiple domains 2
chr1	34360582	34361080	499	*	CESC_1884	9.733	Distal Intergenic	1	34176907	34219131	42225	1	84970	ENST00000488417.2	183675	ENSG00000142698	C1orf94	chromosome 1 open reading frame 94
chr1	34754459	34754957	499	*	CESC_1885	13.5011	Promoter (<=1kb)	1	34755047	34758512	3466	1	2709	ENST00000338513.1	-90	ENSG00000189280	GJB5	gap junction protein beta 5
chr1	34758727	34759225	499	*	CESC_1887	9.47836	Promoter (<=1kb)	1	34759740	34762327	2588	1	127534	ENST00000339480.3	-515	ENSG00000189433	GJB4	gap junction protein beta 4
chr1	34779469	34779967	499	*	CESC_1891	12.9579	Promoter (1-2kb)	1	34781214	34786364	5151	1	2707	ENST00000373366.3	-1247	ENSG00000188910	GJB3	gap junction protein beta 3
chr1	34852595	34853093	499	*	CESC_1897	12.444	3' UTR	1	34855689	34859045	3357	2	113444	ENST00000417239.1	5952	ENSG00000163866	SMIM12	small integral membrane protein 12
chr1	34859589	34860087	499	*	CESC_1898	28.3773	Promoter (<=1kb)	1	34712737	34859735	146999	2	105378642	ENST00000426886.1	0	NA	LOC105378642	uncharacterized LOC105378642
chr1	34984503	34985001	499	*	CESC_1900	9.89191	Promoter (<=1kb)	1	34974356	34985313	10958	2	653160	ENST00000417456.1	312	ENSG00000241014	GPR199P	G protein-coupled receptor 199, pseudogene
chr1	34985067	34985565	499	*	CESC_1901	13.2079	Promoter (<=1kb)	1	34981380	34985347	3968	2	100506144	ENST00000373337.4	0	ENSG00000243749	TMEM35B	transmembrane protein 35B
chr1	35031531	35032029	499	*	CESC_1902	32.8071	Promoter (<=1kb)	1	34981533	35031741	50209	2	9204	ENST00000487874.1	0	ENSG00000163867	ZMYM6	zinc finger MYM-type containing 6
chr1	35058307	35058805	499	*	CESC_1903	13.7088	Promoter (<=1kb)	1	35059786	35113215	53430	1	79830	ENST00000417119.5	-981	ENSG00000197056	ZMYM1	zinc finger MYM-type containing 1
chr1	35191906	35192404	499	*	CESC_1906	21.316	Promoter (<=1kb)	1	35182936	35193145	10210	2	6421	ENST00000357214.6	741	ENSG00000116560	SFPQ	splicing factor proline and glutamine rich
chr1	35268393	35268891	499	*	CESC_1909	14.5941	Promoter (<=1kb)	1	35268709	35422058	153350	1	9202	ENST00000314607.11	0	ENSG00000146463	ZMYM4	zinc finger MYM-type containing 4
chr1	35441847	35442345	499	*	CESC_1910	6.9133	Promoter (<=1kb)	1	35442267	35443255	989	2	79932	ENST00000473423.1	910	ENSG00000142687	KIAA0319L	KIAA0319 like
chr1	35557178	35557676	499	*	CESC_1915	36.9868	Promoter (<=1kb)	1	35557473	35566772	9300	1	23154	ENST00000373253.7	0	ENSG00000020129	NCDN	neurochondrin
chr1	35573319	35573817	499	*	CESC_1916	10.8099	Promoter (<=1kb)	1	35569813	35573747	3935	2	105378645	ENST00000425881.1	0	ENSG00000239636	TFAP2E-AS1	TFAP2E antisense RNA 1
chr1	35641372	35641870	499	*	CESC_1917	24.5804	Promoter (<=1kb)	1	35599541	35641526	41986	2	5690	ENST00000373237.4	0	ENSG00000126067	PSMB2	proteasome 20S subunit beta 2
chr1	35715424	35715922	499	*	CESC_1918	8.79793	Promoter (<=1kb)	1	35716160	35716911	752	2	127703	ENST00000503824.1	989	ENSG00000142686	C1orf216	chromosome 1 open reading frame 216
chr1	35769046	35769544	499	*	CESC_1920	16.4488	Promoter (<=1kb)	1	35736405	35769928	33524	2	63967	ENST00000373220.7	384	ENSG00000092853	CLSPN	claspin
chr1	35807746	35808244	499	*	CESC_1922	6.59026	Promoter (<=1kb)	1	35808016	35857890	49875	1	192670	ENST00000373210.4	0	ENSG00000134698	AGO4	argonaute RISC component 4
chr1	35882881	35883379	499	*	CESC_1924	24.4286	Promoter (<=1kb)	1	35883209	35930532	47324	1	26523	ENST00000373204.6	0	ENSG00000092847	AGO1	argonaute RISC component 1
chr1	35930180	35930678	499	*	CESC_1925	12.5623	Promoter (<=1kb)	1	35930718	35983409	52692	1	192669	ENST00000324350.9	-40	ENSG00000126070	AGO3	argonaute RISC catalytic component 3
chr1	36088600	36089098	499	*	CESC_1927	30.2366	Promoter (<=1kb)	1	36088892	36093932	5041	1	54936	ENST00000373178.5	0	ENSG00000116863	ADPRS	ADP-ribosylserine hydrolase
chr1	36099518	36100016	499	*	CESC_1929	9.93154	Promoter (<=1kb)	1	36095241	36100249	5009	2	1296	ENST00000303143.9	233	ENSG00000171812	COL8A2	collagen type VIII alpha 2 chain
chr1	36133491	36133989	499	*	CESC_1931	14.7958	Distal Intergenic	1	36136581	36140998	4418	2	27095	ENST00000462715.1	7009	ENSG00000054116	TRAPPC3	trafficking protein particle complex subunit 3
chr1	36155359	36155857	499	*	CESC_1938	15.5679	Promoter (<=1kb)	1	36155579	36175008	19430	1	55700	ENST00000429533.6	0	ENSG00000116871	MAP7D1	MAP7 domain containing 1
chr1	36203508	36204006	499	*	CESC_1948	8.71564	Distal Intergenic	1	36224432	36304148	79717	1	9967	ENST00000469141.6	-20426	ENSG00000054118	THRAP3	thyroid hormone receptor associated protein 3
chr1	36300004	36300502	499	*	CESC_1953	29.3213	Intron (ENST00000469141.6/9967, intron 10 of 12)	1	36306368	36321347	14980	1	79729	ENST00000453908.8	-5866	ENSG00000214193	SH3D21	SH3 domain containing 21
chr1	36323465	36323963	499	*	CESC_1957	21.1669	Promoter (<=1kb)	1	36322030	36323645	1616	2	55194	ENST00000490466.2	0	ENSG00000142694	EVA1B	eva-1 homolog B
chr1	36349343	36349841	499	*	CESC_1958	12.1068	Intron (ENST00000359297.6/83931, intron 5 of 8)	1	36339624	36361340	21717	2	83931	ENST00000359297.6	11499	ENSG00000196182	STK40	serine/threonine kinase 40
chr1	36397689	36398187	499	*	CESC_1969	24.2411	Promoter (<=1kb)	1	36391238	36397887	6650	2	84967	ENST00000476041.1	0	ENSG00000181817	LSM10	LSM10, U7 small nuclear RNA associated
chr1	36411803	36412301	499	*	CESC_1971	19.504	Distal Intergenic	1	36418450	36418578	129	2	109616970	ENST00000364578.1	6277	ENSG00000201448	SNORA63C	small nucleolar RNA, H/ACA box 63C
chr1	36420753	36421251	499	*	CESC_1972	10.4614	Promoter (<=1kb)	1	36415827	36422181	6355	2	127700	ENST00000468441.5	930	ENSG00000116885	OSCP1	organic solute carrier partner 1
chr1	36464178	36464676	499	*	CESC_1974	23.1696	Promoter (<=1kb)	1	36455718	36464384	8667	2	64960	ENST00000373116.6	0	ENSG00000116898	MRPS15	mitochondrial ribosomal protein S15
chr1	36486566	36487064	499	*	CESC_1975	13.6006	Distal Intergenic	1	36466043	36483278	17236	2	1441	ENST00000373104.5	-3288	ENSG00000119535	CSF3R	colony stimulating factor 3 receptor
chr1	37454791	37455289	499	*	CESC_1978	10.5227	Exon (ENST00000424989.3/728431, exon 3 of 3)	1	37350934	37474386	123453	2	107984942	ENST00000668045.1	19097	NA	LOC107984942	uncharacterized LOC107984942
chr1	37475516	37476014	499	*	CESC_1982	9.82684	Promoter (<=1kb)	1	37474580	37484377	9798	1	80149	ENST00000373087.7	936	ENSG00000163874	ZC3H12A	zinc finger CCCH-type containing 12A
chr1	37514568	37515066	499	*	CESC_1990	30.7737	Promoter (<=1kb)	1	37489993	37514766	24774	2	64769	ENST00000296214.10	0	ENSG00000163875	MEAF6	MYST/Esa1 associated factor 6
chr1	37534396	37534894	499	*	CESC_1991	7.19171	3' UTR	1	37536690	37541594	4905	2	79753	ENST00000638725.1	6700	ENSG00000163877	SNIP1	Smad nuclear interacting protein 1
chr1	37595762	37596260	499	*	CESC_1993	36.6235	Promoter (<=1kb)	1	37566816	37595937	29122	2	29889	ENST00000373062.8	0	ENSG00000134697	GNL2	G protein nucleolar 2
chr1	37673878	37674376	499	*	CESC_1994	5.74538	Distal Intergenic	1	37682736	37689689	6954	2	54955	ENST00000464178.1	15313	ENSG00000116922	C1orf109	chromosome 1 open reading frame 109
chr1	37718789	37719287	499	*	CESC_1998	9.56095	Promoter (2-3kb)	1	37720679	37721857	1179	2	284656	ENST00000453577.1	2570	ENSG00000183317	EPHA10	EPH receptor A10
chr1	37793853	37794351	499	*	CESC_2000	10.9936	Promoter (<=1kb)	1	37793883	37801133	7251	1	149175	ENST00000397631.7	0	ENSG00000185090	MANEAL	mannosidase endo-alpha like
chr1	37807471	37807969	499	*	CESC_2001	14.873	Promoter (<=1kb)	1	37807660	37808732	1073	1	127687	ENST00000419397.3	0	ENSG00000197982	C1orf122	chromosome 1 open reading frame 122
chr1	37807977	37808475	499	*	CESC_2002	30.6608	Promoter (<=1kb)	1	37802945	37808208	5264	2	79693	ENST00000373044.3	0	ENSG00000196449	YRDC	yrdC N6-threonylcarbamoyltransferase domain containing
chr1	37850561	37851059	499	*	CESC_2003	8.628	Intron (ENST00000373036.5/4520, intron 2 of 10)	1	37857349	37858539	1191	2	4520	ENST00000468190.1	7480	ENSG00000188786	MTF1	metal regulatory transcription factor 1
chr1	37865285	37865783	499	*	CESC_2006	9.74997	Promoter (<=1kb)	1	37862340	37864849	2510	2	3633	ENST00000487328.1	-436	ENSG00000204084	INPP5B	inositol polyphosphate-5-phosphatase B
chr1	37989894	37990392	499	*	CESC_2010	37.7387	Promoter (<=1kb)	1	37956975	37990022	33048	2	10946	ENST00000373019.5	0	ENSG00000183431	SF3A3	splicing factor 3a subunit 3
chr1	37995931	37996429	499	*	CESC_2011	16.1758	Distal Intergenic	1	37998718	37999432	715	2	2275	ENST00000483132.1	3003	ENSG00000183386	FHL3	four and a half LIM domains 3
chr1	38012373	38012871	499	*	CESC_2015	79.982	Promoter (<=1kb)	1	38012734	38016976	4243	1	51118	ENST00000486563.1	0	ENSG00000183520	UTP11	UTP11 small subunit processome component
chr1	38046694	38047192	499	*	CESC_2020	34.7986	Promoter (<=1kb)	1	38043829	38046793	2965	2	5453	ENST00000373012.5	0	ENSG00000185668	POU3F1	POU class 3 homeobox 1
chr1	38047716	38048214	499	*	CESC_2021	6.84234	Promoter (<=1kb)	1	38047425	38119025	71601	1	105378653	ENST00000428151.1	291	NA	MIR3659HG	MIR3659 host gene
chr1	38114223	38114721	499	*	CESC_2022	8.4514	Intron (ENST00000428151.1/105378653, intron 4 of 4)	1	38089231	38089329	99	1	100500801	ENST00000582606.1	24992	ENSG00000265596	MIR3659	microRNA 3659
chr1	38117245	38117743	499	*	CESC_2023	11.1521	Intron (ENST00000428151.1/105378653, intron 4 of 4)	1	38129464	38140593	11130	2	105378655	ENST00000641212.1	22850	NA	LINC02786	long intergenic non-protein coding RNA 2786
chr1	38512783	38513281	499	*	CESC_2026	13.744	Intron (ENST00000658851.1/105378656, intron 2 of 2)	1	38474917	38496029	21113	1	105378656	ENST00000634298.1	37866	NA	LINC01685	long intergenic non-protein coding RNA 1685
chr1	38725262	38725760	499	*	CESC_2030	8.16633	Distal Intergenic	1	38839349	38848074	8726	2	64121	ENST00000474456.1	122314	ENSG00000116954	RRAGC	Ras related GTP binding C
chr1	38859571	38860069	499	*	CESC_2036	74.101	Promoter (<=1kb)	1	38859912	38919526	59615	1	105378662	ENST00000663032.2	0	NA	LOC105378662	uncharacterized LOC105378662
chr1	38873212	38873710	499	*	CESC_2037	37.0681	Promoter (<=1kb)	1	38873442	38876226	2785	1	105378663	ENST00000443161.1	0	ENSG00000228436	LOC105378663	uncharacterized LOC105378663
chr1	38941628	38942126	499	*	CESC_2038	22.3387	Promoter (<=1kb)	1	38885807	38941830	56024	2	54933	ENST00000372990.6	0	ENSG00000158315	RHBDL2	rhomboid like 2
chr1	38990926	38991424	499	*	CESC_2043	52.5017	Promoter (<=1kb)	1	38991276	39006059	14784	1	79647	ENST00000432648.8	0	ENSG00000174574	AKIRIN1	akirin 1
chr1	39026050	39026548	499	*	CESC_2044	20.7004	Promoter (<=1kb)	1	39026318	39034636	8319	1	4725	ENST00000372967.3	0	ENSG00000168653	NDUFS5	NADH:ubiquinone oxidoreductase subunit S5
chr1	39098572	39099070	499	*	CESC_2045	9.50893	Intron (ENST00000484793.5/23499, intron 3 of 3)	1	39105411	39323008	217598	1	23499	ENST00000524432.5	-6341	ENSG00000127603	MACF1	microtubule actin crosslinking factor 1
chr1	39491324	39491822	499	*	CESC_2068	14.9742	Promoter (<=1kb)	1	39491636	39529869	38234	1	353500	ENST00000331593.6	0	ENSG00000183682	BMP8A	bone morphogenetic protein 8a
chr1	39575576	39576074	499	*	CESC_2069	14.2786	Promoter (<=1kb)	1	39560709	39575686	14978	2	8761	ENST00000677006.1	0	ENSG00000090621	PABPC4	poly(A) binding protein cytoplasmic 4
chr1	39639751	39640249	499	*	CESC_2072	8.10237	Promoter (<=1kb)	1	39623435	39639643	16209	2	26508	ENST00000372852.4	-108	ENSG00000163909	HEYL	hes related family bHLH transcription factor with YRPW motif like
chr1	39691221	39691719	499	*	CESC_2073	12.0804	Promoter (<=1kb)	1	39678648	39691433	12786	2	51440	ENST00000372844.8	0	ENSG00000116983	HPCAL4	hippocalcin like 4
chr1	39738571	39739069	499	*	CESC_2074	15.6773	Promoter (<=1kb)	1	39738879	39742481	3603	1	10450	ENST00000485507.5	0	ENSG00000084072	PPIE	peptidylprolyl isomerase E
chr1	39788655	39789153	499	*	CESC_2075	19.9	Promoter (<=1kb)	1	39788976	39790171	1196	1	101929536	ENST00000566366.1	0	ENSG00000261798	LOC101929536	uncharacterized LOC101929536
chr1	39818405	39818903	499	*	CESC_2080	21.0138	Distal Intergenic	1	39847044	39847757	714	2	54802	ENST00000467774.1	28854	ENSG00000043514	TRIT1	tRNA isopentenyltransferase 1
chr1	39901825	39902323	499	*	CESC_2085	41.0121	Promoter (<=1kb)	1	39895426	39902013	6588	2	4610	ENST00000397332.2	0	ENSG00000116990	MYCL	MYCL proto-oncogene, bHLH transcription factor
chr1	39934258	39934756	499	*	CESC_2086	21.5874	Distal Intergenic	1	39955112	39969968	14857	1	84879	ENST00000420632.6	-20356	ENSG00000168389	MFSD2A	MFSD2 lysolipid transporter A, lysophospholipid
chr1	40015124	40015622	499	*	CESC_2096	10.6387	Distal Intergenic	1	40040233	40072649	32417	1	10487	ENST00000372797.7	-24611	ENSG00000131236	CAP1	cyclase associated actin cytoskeleton regulatory protein 1
chr1	40097024	40097522	499	*	CESC_2102	13.0632	Promoter (<=1kb)	1	40072710	40097247	24538	2	5538	ENST00000641471.1	0	ENSG00000131238	PPT1	palmitoyl-protein thioesterase 1
chr1	40161077	40161575	499	*	CESC_2103	30.3499	Promoter (<=1kb)	1	40161387	40240921	79535	1	6018	ENST00000372771.5	0	ENSG00000117000	RLF	RLF zinc finger
chr1	40257233	40257731	499	*	CESC_2105	15.0615	Promoter (<=1kb)	1	40258041	40294174	36134	1	10269	ENST00000675937.1	-310	ENSG00000084073	ZMPSTE24	zinc metallopeptidase STE24
chr1	40303200	40303698	499	*	CESC_2108	5.35395	Promoter (<=1kb)	1	40302621	40304501	1881	2	1298	ENST00000427563.1	803	ENSG00000049089	COL9A2	collagen type IX alpha 2 chain
chr1	40338648	40339146	499	*	CESC_2113	8.82646	Distal Intergenic	1	40344850	40414240	69391	1	64744	ENST00000435168.6	-5704	ENSG00000084070	SMAP2	small ArfGAP2
chr1	40449870	40450368	499	*	CESC_2120	20.63	Promoter (<=1kb)	1	40450102	40463714	13613	1	65243	ENST00000469416.1	0	ENSG00000187801	ZFP69B	ZFP69 zinc finger protein B
chr1	40477034	40477532	499	*	CESC_2121	11.078	Promoter (<=1kb)	1	40477290	40496343	19054	1	339559	ENST00000372706.6	0	ENSG00000187815	ZFP69	ZFP69 zinc finger protein
chr1	40508471	40508969	499	*	CESC_2122	18.3082	Promoter (<=1kb)	1	40493157	40508661	15505	2	105378672	ENST00000450713.1	0	NA	EXO5-DT	EXO5 divergent transcript
chr1	40531349	40531847	499	*	CESC_2123	30.3872	Promoter (<=1kb)	1	40531573	40548110	16538	1	127396	ENST00000648542.1	0	ENSG00000117010	ZNF684	zinc finger protein 684
chr1	40652925	40653423	499	*	CESC_2124	8.04732	Intron (ENST00000372684.8/9783, intron 1 of 7)	1	40659848	40667480	7633	1	105378675	ENST00000658681.1	-6425	NA	LOC105378675	uncharacterized LOC105378675
chr1	40662750	40663248	499	*	CESC_2125	12.5681	Promoter (2-3kb)	1	40626214	40665445	39232	2	9783	ENST00000372683.1	2197	ENSG00000117016	RIMS3	regulating synaptic membrane exocytosis 3
chr1	40691411	40691909	499	*	CESC_2128	41.3966	Promoter (<=1kb)	1	40691648	40758448	66801	1	4802	ENST00000467203.5	0	ENSG00000066136	NFYC	nuclear transcription factor Y subunit gamma
chr1	40691915	40692413	499	*	CESC_2129	34.1806	Promoter (<=1kb)	1	40690380	40692074	1695	2	100130557	ENST00000606277.2	0	NA	NFYC-AS1	NFYC antisense RNA 1
chr1	40783159	40783657	499	*	CESC_2132	10.6243	Promoter (<=1kb)	1	40783787	40840452	56666	1	9132	ENST00000347132.10	-130	ENSG00000117013	KCNQ4	potassium voltage-gated channel subfamily Q member 4
chr1	40861229	40861727	499	*	CESC_2135	9.47736	Promoter (<=1kb)	1	40861054	40862363	1310	2	163732	ENST00000372638.4	636	ENSG00000179862	CITED4	Cbp/p300 interacting transactivator with Glu/Asp rich carboxy-terminal domain 4
chr1	40868195	40868693	499	*	CESC_2138	11.5639	Intron (ENST00000414199.1/124904157, intron 2 of 2)	1	40863914	40876670	12757	1	124904157	ENST00000414199.1	4281	NA	LOC124904157	uncharacterized LOC124904157
chr1	40948846	40949344	499	*	CESC_2143	6.85547	Distal Intergenic	1	40979300	41012550	33251	1	1503	ENST00000696107.1	-29956	ENSG00000171793	CTPS1	CTP synthase 1
chr1	41045749	41046247	499	*	CESC_2150	17.8253	Promoter (<=1kb)	1	41028584	41045836	17253	2	22955	ENST00000460215.5	0	ENSG00000010803	SCMH1	Scm polycomb group protein homolog 1
chr1	41241179	41241677	499	*	CESC_2155	10.0186	Promoter (<=1kb)	1	41241772	41338644	96873	1	102723924	ENST00000657314.1	-95	NA	LOC102723924	translation initiation factor IF-2
chr1	41341994	41342492	499	*	CESC_2157	10.5102	Distal Intergenic	1	41361922	41383590	21669	1	100132074	ENST00000372591.1	-19430	ENSG00000281518	FOXO6	forkhead box O6
chr1	41381173	41381671	499	*	CESC_2163	10.4262	Exon (ENST00000372591.1/100132074, exon 2 of 2)	1	41375004	41375669	666	2	101929901	ENST00000429109.1	-5504	ENSG00000229901	FOXO6-AS1	FOXO6 antisense RNA 1
chr1	41432633	41433131	499	*	CESC_2170	23.5297	Distal Intergenic	1	41479454	41484085	4632	2	1907	ENST00000460255.1	50954	ENSG00000127129	EDN2	endothelin 2
chr1	41574024	41574522	499	*	CESC_2183	7.15558	Intron (ENST00000643665.1/59269, intron 4 of 7)	1	41510230	41579900	69671	2	59269	ENST00000460604.1	5378	ENSG00000127124	HIVEP3	HIVEP zinc finger 3
chr1	42035777	42036275	499	*	CESC_2212	31.1347	Promoter (<=1kb)	1	42036143	42051784	15642	1	124904161	ENST00000670076.1	0	NA	LOC124904161	uncharacterized LOC124904161
chr1	42146867	42147365	499	*	CESC_2213	8.63784	Distal Intergenic	1	42153410	42155820	2411	1	2981	ENST00000372581.2	-6045	ENSG00000044012	GUCA2B	guanylate cyclase activator 2B
chr1	42165818	42166316	499	*	CESC_2214	16.8295	Promoter (1-2kb)	1	42162690	42164745	2056	2	2980	ENST00000357001.3	-1073	ENSG00000197273	GUCA2A	guanylate cyclase activator 2A
chr1	42206213	42206711	499	*	CESC_2216	8.97377	Promoter (<=1kb)	1	42194997	42206011	11015	2	22887	ENST00000422278.1	-202	ENSG00000198815	FOXJ3	forkhead box J3
chr1	42456252	42456750	499	*	CESC_2223	25.4593	Promoter (<=1kb)	1	42456539	42457504	966	1	79717	ENST00000372560.3	0	ENSG00000127125	PPCS	phosphopantothenoylcysteine synthetase
chr1	42462935	42463433	499	*	CESC_2224	34.0173	Promoter (<=1kb)	1	42463221	42484158	20938	1	728621	ENST00000654683.1	0	ENSG00000186409	CCDC30	coiled-coil domain containing 30
chr1	42658074	42658572	499	*	CESC_2225	28.8536	Promoter (<=1kb)	1	42658335	42676043	17709	1	10465	ENST00000677900.1	0	ENSG00000171960	PPIH	peptidylprolyl isomerase H
chr1	42681280	42681778	499	*	CESC_2226	8.41083	Promoter (<=1kb)	1	42673720	42681922	8203	2	124904162	ENST00000667389.1	144	NA	LOC124904162	uncharacterized LOC124904162
chr1	42682882	42683380	499	*	CESC_2228	22.5566	Promoter (<=1kb)	1	42682987	42702349	19363	1	4904	ENST00000436427.1	0	ENSG00000065978	YBX1	Y-box binding protein 1
chr1	42766334	42766832	499	*	CESC_2229	14.0013	Promoter (<=1kb)	1	42746374	42766989	20616	2	64175	ENST00000460031.5	157	ENSG00000117385	P3H1	prolyl 3-hydroxylase 1
chr1	42816460	42816958	499	*	CESC_2231	11.3371	Promoter (<=1kb)	1	42807052	42816804	9753	2	374969	ENST00000372522.5	0	ENSG00000177868	SVBP	small vasohibin binding protein
chr1	42846315	42846813	499	*	CESC_2233	41.6548	Promoter (<=1kb)	1	42832522	42846414	13893	2	124904163	ENST00000659750.1	0	NA	LOC124904163	uncharacterized LOC124904163
chr1	42922883	42923381	499	*	CESC_2234	12.6882	Distal Intergenic	1	42926249	42929499	3251	2	6513	ENST00000674545.1	6118	ENSG00000117394	SLC2A1	solute carrier family 2 member 1
chr1	42958719	42959217	499	*	CESC_2260	59.0512	Promoter (<=1kb)	1	42959049	42983370	24322	1	440584	ENST00000431759.6	0	ENSG00000227533	SLC2A1-DT	SLC2A1 divergent transcript
chr1	43057060	43057558	499	*	CESC_2272	9.56916	Distal Intergenic	1	43145153	43156396	11244	1	440585	ENST00000410048.5	-87595	ENSG00000186973	CFAP144	cilia and flagella associated protein 144
chr1	43172362	43172860	499	*	CESC_2280	25.3535	Promoter (<=1kb)	1	43164175	43172570	8396	2	10969	ENST00000431635.6	0	ENSG00000117395	EBNA1BP2	EBNA1 binding protein 2
chr1	43256577	43257075	499	*	CESC_2281	21.2297	Intron (ENST00000461557.2/10969, intron 2 of 8)	1	43181682	43261910	80229	2	105378685	ENST00000466927.5	4835	NA	LOC105378685	uncharacterized LOC105378685
chr1	43285407	43285905	499	*	CESC_2283	13.7295	Promoter (<=1kb)	1	43281877	43285581	3705	2	149466	ENST00000523677.6	0	ENSG00000253313	C1orf210	chromosome 1 open reading frame 210
chr1	43348852	43349350	499	*	CESC_2284	42.1149	Promoter (<=1kb)	1	43349263	43352736	3474	1	4352	ENST00000643351.1	0	ENSG00000117400	MPL	MPL proto-oncogene, thrombopoietin receptor
chr1	43357976	43358474	499	*	CESC_2286	12.2445	Promoter (<=1kb)	1	43354684	43358676	3993	2	105378687	ENST00000424948.2	202	ENSG00000234694	CDC20-DT	CDC20 divergent transcript
chr1	43366140	43366638	499	*	CESC_2288	17.6322	Promoter (<=1kb)	1	43363875	43366587	2713	2	64834	ENST00000470769.5	0	ENSG00000066322	ELOVL1	ELOVL fatty acid elongase 1
chr1	43389630	43390128	499	*	CESC_2292	23.4602	Promoter (<=1kb)	1	43383917	43389800	5884	2	112950	ENST00000372457.9	0	ENSG00000159479	MED8	mediator complex subunit 8
chr1	43423494	43423992	499	*	CESC_2293	9.73863	Promoter (2-3kb)	1	43420757	43429489	8733	1	23334	ENST00000470139.1	2737	ENSG00000198198	SZT2	SZT2 subunit of KICSTOR complex
chr1	43453122	43453620	499	*	CESC_2294	16.5237	Promoter (<=1kb)	1	43451158	43453452	2295	2	81888	ENST00000470662.5	0	ENSG00000178922	HYI	hydroxypyruvate isomerase (putative)
chr1	43453623	43454121	499	*	CESC_2295	28.9769	Promoter (<=1kb)	1	43453927	43456995	3069	1	100873923	ENST00000444386.1	0	ENSG00000229348	HYI-AS1	HYI antisense RNA 1
chr1	43509895	43510393	499	*	CESC_2297	6.33727	Distal Intergenic	1	43525187	43553519	28333	1	5792	ENST00000496043.5	-14794	ENSG00000142949	PTPRF	protein tyrosine phosphatase receptor type F
chr1	43649788	43650286	499	*	CESC_2315	92.8689	Promoter (<=1kb)	1	43650149	43705518	55370	1	9682	ENST00000372396.4	0	ENSG00000066135	KDM4A	lysine demethylase 4A
chr1	43707217	43707715	499	*	CESC_2317	46.6078	Promoter (<=1kb)	1	43685123	43707365	22243	2	100132774	ENST00000663424.1	0	NA	KDM4A-AS1	KDM4A antisense RNA 1
chr1	43763379	43763877	499	*	CESC_2318	11.9097	Intron (ENST00000645057.1/9682, intron 16 of 25)	1	43736369	43931092	194724	1	6487	ENST00000644287.1	27010	ENSG00000126091	ST3GAL3	ST3 beta-galactoside alpha-2,3-sialyltransferase 3
chr1	43853026	43853524	499	*	CESC_2322	5.83592	Intron (ENST00000645057.1/9682, intron 19 of 25)	1	43838622	43838683	62	1	102464830	ENST00000635807.1	14404	ENSG00000283477	MIR6079	microRNA 6079
chr1	43929459	43929957	499	*	CESC_2330	9.32505	Intron (ENST00000645057.1/9682, intron 25 of 25)	1	43933320	43937239	3920	1	9048	ENST00000414809.7	-3363	ENSG00000117407	ARTN	artemin
chr1	43946412	43946910	499	*	CESC_2337	62.3271	Promoter (<=1kb)	1	43944355	43946624	2270	2	101929609	ENST00000446167.3	0	ENSG00000288573	LOC101929609	uncharacterized LOC101929609
chr1	43947089	43947587	499	*	CESC_2338	12.268	Promoter (<=1kb)	1	43947555	43949545	1991	1	9670	ENST00000489061.1	0	ENSG00000117408	IPO13	importin 13
chr1	43969647	43970145	499	*	CESC_2339	32.2258	Promoter (<=1kb)	1	43970000	43971013	1014	1	1802	ENST00000471934.1	0	ENSG00000132768	DPH2	diphthamide biosynthesis 2
chr1	43974634	43975132	499	*	CESC_2340	41.8398	Promoter (<=1kb)	1	43968351	43974821	6471	2	124904167	ENST00000647729.1	0	NA	LOC124904167	uncharacterized LOC124904167
chr1	43975198	43975696	499	*	CESC_2341	15.9465	Promoter (<=1kb)	1	43975100	43976379	1280	1	533	ENST00000498208.1	98	ENSG00000117410	ATP6V0B	ATPase H+ transporting V0 subunit b
chr1	43979652	43980150	499	*	CESC_2342	16.5359	Promoter (<=1kb)	1	43979877	43991168	11292	1	8704	ENST00000356836.10	0	ENSG00000117411	B4GALT2	beta-1,4-galactosyltransferase 2
chr1	43991513	43992011	499	*	CESC_2344	36.1977	Promoter (<=1kb)	1	43991599	43996528	4930	1	149473	ENST00000372318.8	0	ENSG00000159214	CCDC24	coiled-coil domain containing 24
chr1	44020414	44020912	499	*	CESC_2347	25.6891	Intron (ENST00000372306.7/6536, intron 2 of 11)	1	44014630	44017340	2711	2	6536	ENST00000533007.1	-3074	ENSG00000196517	SLC6A9	solute carrier family 6 member 9
chr1	44024901	44025399	499	*	CESC_2348	10.8966	Intron (ENST00000372306.7/6536, intron 1 of 11)	1	44030414	44040448	10035	1	107984948	ENST00000693417.1	-5015	ENSG00000230615	LOC107984948	uncharacterized LOC107984948
chr1	44036505	44037003	499	*	CESC_2355	7.63476	Promoter (<=1kb)	1	44036126	44051116	14991	1	128209	ENST00000607988.5	379	ENSG00000171872	KLF17	KLF transcription factor 17
chr1	44213140	44213638	499	*	CESC_2357	13.4309	Promoter (<=1kb)	1	44213455	44220681	7227	1	55929	ENST00000361745.10	0	ENSG00000178028	DMAP1	DNA methyltransferase 1 associated protein 1
chr1	44261021	44261519	499	*	CESC_2358	6.34788	Intron (ENST00000456170.6/79033, intron 5 of 6)	1	44221593	44256921	35329	2	79033	ENST00000462341.1	-4100	ENSG00000117419	ERI3	ERI1 exoribonuclease family member 3
chr1	44423652	44424150	499	*	CESC_2361	8.54369	Intron (ENST00000355387.6/55182, intron 2 of 14)	1	44412698	44419872	7175	1	55182	ENST00000470498.1	10954	ENSG00000187147	RNF220	ring finger protein 220
chr1	44673611	44674109	499	*	CESC_2365	17.3062	Promoter (<=1kb)	1	44654896	44674402	19507	2	79639	ENST00000420706.1	293	ENSG00000126106	TMEM53	transmembrane protein 53
chr1	44674305	44674803	499	*	CESC_2366	102.729	Promoter (<=1kb)	1	44635238	44674459	39222	2	107984950	ENST00000372242.7	0	NA	LOC107984950	uncharacterized LOC107984950
chr1	44700992	44701490	499	*	CESC_2367	8.13401	Promoter (<=1kb)	1	44700973	44724379	23407	1	339541	ENST00000434520.5	19	ENSG00000198520	ARMH1	armadillo like helical domain containing 1
chr1	44713153	44713651	499	*	CESC_2371	8.92997	Intron (ENST00000424484.5/339541, intron 4 of 5)	1	44721786	44721902	117	2	26828	ENST00000362507.1	8251	ENSG00000199377	RNU5F-1	RNA, U5F small nuclear 1
chr1	44730647	44731145	499	*	CESC_2375	25.1742	Promoter (<=1kb)	1	44731055	44731170	116	2	26830	ENST00000363299.1	25	ENSG00000200169	RNU5D-1	RNA, U5D small nuclear 1
chr1	44738383	44738881	499	*	CESC_2377	15.9985	Promoter (<=1kb)	1	44739818	44757971	18154	1	11004	ENST00000452259.5	-937	ENSG00000142945	KIF2C	kinesin family member 2C
chr1	44775299	44775797	499	*	CESC_2379	24.3225	Promoter (<=1kb)	1	44775540	44778779	3240	1	6202	ENST00000396651.8	0	ENSG00000142937	RPS8	ribosomal protein S8
chr1	44776309	44776807	499	*	CESC_2380	9.63693	Promoter (<=1kb)	1	44776490	44776593	104	1	94161	ENST00000364043.1	0	ENSG00000200913	SNORD46	small nucleolar RNA, C/D box 46
chr1	44786042	44786540	499	*	CESC_2381	14.3472	Promoter (1-2kb)	1	44783585	44788170	4586	2	266675	ENST00000372207.4	1630	ENSG00000142959	BEST4	bestrophin 4
chr1	44796695	44797193	499	*	CESC_2383	8.58677	Distal Intergenic	1	44800377	44805990	5614	1	1263	ENST00000372201.5	-3184	ENSG00000173846	PLK3	polo like kinase 3
chr1	44806343	44806841	499	*	CESC_2388	13.1342	Promoter (<=1kb)	1	44805893	44807351	1459	2	343521	ENST00000339355.3	510	ENSG00000188396	DYNLT4	dynein light chain Tctex-type 4
chr1	44807926	44808424	499	*	CESC_2390	41.4926	Promoter (<=1kb)	1	44808523	44813926	5404	1	149478	ENST00000409335.6	-99	ENSG00000222009	BTBD19	BTB domain containing 19
chr1	44819453	44819951	499	*	CESC_2396	18.1625	3' UTR	1	44819844	44823260	3417	2	8643	ENST00000438067.5	3309	ENSG00000117425	PTCH2	patched 2
chr1	44881183	44881681	499	*	CESC_2398	12.4146	Exon (ENST00000360403.7/8891, exon 7 of 12)	1	44863004	44875622	12619	2	8891	ENST00000486491.1	-5561	ENSG00000070785	EIF2B3	eukaryotic translation initiation factor 2B subunit gamma
chr1	45010443	45010941	499	*	CESC_2400	12.5034	Promoter (<=1kb)	1	45010950	45015504	4555	1	7389	ENST00000652165.1	-9	ENSG00000126088	UROD	uroporphyrinogen decarboxylase
chr1	45011131	45011629	499	*	CESC_2401	22.7966	Promoter (<=1kb)	1	45002548	45011324	8777	2	79654	ENST00000372172.5	0	ENSG00000126107	HECTD3	HECT domain E3 ubiquitin protein ligase 3
chr1	45162268	45162766	499	*	CESC_2405	8.93899	Intron (ENST00000359600.6/57643, intron 1 of 13)	1	45016399	45206605	190207	2	57643	ENST00000359600.6	43839	ENSG00000162415	ZSWIM5	zinc finger SWIM-type containing 5
chr1	45303481	45303979	499	*	CESC_2409	81.7708	Promoter (<=1kb)	1	45303910	45305619	1710	1	400752	ENST00000626198.1	0	ENSG00000281912	LINC01144	long intergenic non-protein coding RNA 1144
chr1	45339783	45340281	499	*	CESC_2410	45.3392	Promoter (<=1kb)	1	45340052	45342761	2710	1	114034	ENST00000477731.5	0	ENSG00000132773	TOE1	target of EGR1, exonuclease
chr1	45410977	45411475	499	*	CESC_2412	9.41497	Intron (ENST00000671898.1/4595, intron 3 of 20)	1	45398733	45457621	58889	2	10420	ENST00000493974.1	46146	ENSG00000070759	TESK2	testis associated actin remodelling kinase 2
chr1	45485058	45485556	499	*	CESC_2413	2.51796	Intron (ENST00000671898.1/4595, intron 1 of 20)	1	45329262	45491155	161894	2	4595	ENST00000671898.1	5599	ENSG00000132781	MUTYH	mutY DNA glycosylase
chr1	45499900	45500398	499	*	CESC_2415	52.5173	Promoter (<=1kb)	1	45493866	45500073	6208	2	126661	ENST00000629482.3	0	ENSG00000280670	CCDC163	CCDC163 homolog
chr1	45521206	45521704	499	*	CESC_2416	15.1147	Promoter (<=1kb)	1	45511051	45521854	10804	2	5052	ENST00000372079.1	150	ENSG00000117450	PRDX1	peroxiredoxin 1
chr1	45550527	45551025	499	*	CESC_2419	32.6128	Promoter (<=1kb)	1	45550543	45570049	19507	1	10327	ENST00000372070.7	0	ENSG00000117448	AKR1A1	aldo-keto reductase family 1 member A1
chr1	45583267	45583765	499	*	CESC_2422	47.8681	Promoter (<=1kb)	1	45583846	45615131	31286	1	4678	ENST00000437901.6	-81	ENSG00000132780	NASP	nuclear autoantigenic sperm protein
chr1	45686350	45686848	499	*	CESC_2424	67.4469	Promoter (<=1kb)	1	45627304	45686533	59230	2	60313	ENST00000355105.8	0	ENSG00000159592	GPBP1L1	GC-rich promoter binding protein 1 like 1
chr1	45687906	45688404	499	*	CESC_2426	17.7437	Promoter (<=1kb)	1	45688181	45694436	6256	1	51249	ENST00000372025.5	0	ENSG00000159596	TMEM69	transmembrane protein 69
chr1	45730395	45730893	499	*	CESC_2427	5.7655	Intron (ENST00000359942.8/3652, intron 3 of 9)	1	45697059	45714252	17194	2	3652	ENST00000495072.1	-16143	ENSG00000197429	IPP	intracisternal A particle-promoted polypeptide
chr1	45802678	45803176	499	*	CESC_2429	22.8658	Promoter (<=1kb)	1	45803612	46036122	232511	1	23139	ENST00000361297.7	-436	ENSG00000086015	MAST2	microtubule associated serine/threonine kinase 2
chr1	46131695	46132193	499	*	CESC_2433	10.3343	Promoter (<=1kb)	1	46043662	46132616	88955	2	8503	ENST00000423209.5	423	ENSG00000117461	PIK3R3	phosphoinositide-3-kinase regulatory subunit 3
chr1	46134663	46135161	499	*	CESC_2435	15.1873	Promoter (<=1kb)	1	46134531	46139081	4551	1	101929626	ENST00000452785.2	132	ENSG00000227857	LOC101929626	uncharacterized LOC101929626
chr1	46166347	46166845	499	*	CESC_2436	8.96776	Intron (ENST00000540385.2/110117499, intron 1 of 9)	1	46175073	46185298	10226	1	10103	ENST00000498443.5	-8228	ENSG00000117472	TSPAN1	tetraspanin 1
chr1	46179480	46179978	499	*	CESC_2440	16.2489	Promoter (2-3kb)	1	46043661	46176488	132828	2	110117499	ENST00000540385.2	-2992	ENSG00000278139	P3R3URF-PIK3R3	P3R3URF-PIK3R3 readthrough
chr1	46187460	46187958	499	*	CESC_2444	10.0967	Promoter (1-2kb)	1	46188684	46189567	884	2	55624	ENST00000475642.1	1609	ENSG00000085998	POMGNT1	protein O-linked mannose N-acetylglucosaminyltransferase 1 (beta 1,2-)
chr1	46203026	46203524	499	*	CESC_2447	8.00571	Promoter (<=1kb)	1	46203334	46221256	17923	1	541468	ENST00000371980.4	0	ENSG00000171357	LURAP1	leucine rich adaptor protein 1
chr1	46246805	46247303	499	*	CESC_2449	14.4816	Promoter (<=1kb)	1	46247069	46250008	2940	1	8438	ENST00000668390.1	0	ENSG00000085999	RAD54L	RAD54 like
chr1	46301982	46302480	499	*	CESC_2451	15.117	Promoter (<=1kb)	1	46278403	46303263	24861	2	10489	ENST00000615587.4	783	ENSG00000132128	LRRC41	leucine rich repeat containing 41
chr1	46339912	46340410	499	*	CESC_2453	13.1233	Promoter (<=1kb)	1	46340789	46365152	24364	1	387338	ENST00000307089.7	-379	ENSG00000117481	NSUN4	NOP2/Sun RNA methyltransferase 4
chr1	46373639	46374137	499	*	CESC_2456	6.02711	Distal Intergenic	1	46394317	46413845	19529	1	2166	ENST00000243167.9	-20180	ENSG00000117480	FAAH	fatty acid amide hydrolase
chr1	46442207	46442705	499	*	CESC_2459	8.10021	Promoter (<=1kb)	1	46442829	46482493	39665	1	729041	ENST00000635606.3	-124	NA	FAAHP1	fatty acid amide hydrolase pseudogene 1
chr1	46489490	46489988	499	*	CESC_2460	14.7588	Promoter (<=1kb)	1	46489836	46516216	26381	1	127343	ENST00000360032.4	0	ENSG00000197587	DMBX1	diencephalon/mesencephalon homeobox 1
chr1	46522299	46522797	499	*	CESC_2463	23.8102	Distal Intergenic	1	46532166	46535515	3350	2	105378696	ENST00000697682.1	12718	ENSG00000282881	TMEM275	transmembrane protein 275
chr1	46604055	46604553	499	*	CESC_2468	41.869	Promoter (<=1kb)	1	46557407	46604268	46862	2	8569	ENST00000371945.10	0	ENSG00000079277	MKNK1	MAPK interacting serine/threonine kinase 1
chr1	46611719	46612217	499	*	CESC_2469	34.0087	Promoter (2-3kb)	1	46607719	46615133	7415	2	148932	ENST00000271139.13	2916	ENSG00000142961	MOB3C	MOB kinase activator 3C
chr1	46668172	46668670	499	*	CESC_2473	23.0889	Promoter (<=1kb)	1	46632737	46668364	35628	2	64756	ENST00000574428.6	0	ENSG00000123472	ATPAF1	ATP synthase mitochondrial F1 complex assembly factor 1
chr1	46718999	46719497	499	*	CESC_2474	67.9475	Promoter (<=1kb)	1	46674659	46719139	44481	2	9813	ENST00000674268.1	0	ENSG00000159658	EFCAB14	EF-hand calcium binding domain 14
chr1	46754747	46755245	499	*	CESC_2476	7.73621	Promoter (2-3kb)	1	46757838	46810850	53013	1	105378699	ENST00000546128.5	-2593	NA	LOC105378699	uncharacterized LOC105378699
chr1	46788522	46789020	499	*	CESC_2479	9.47176	Intron (ENST00000546128.5/105378699, intron 5 of 5)	1	46798998	46814759	15762	1	1580	ENST00000640628.1	-9978	ENSG00000142973	CYP4B1	cytochrome P450 family 4 subfamily B member 1
chr1	46947403	46947901	499	*	CESC_2484	9.34663	Distal Intergenic	1	46930048	46941484	11437	2	1579	ENST00000474458.5	-5919	ENSG00000187048	CYP4A11	cytochrome P450 family 4 subfamily A member 11
chr1	47003887	47004385	499	*	CESC_2485	9.039	Distal Intergenic	1	47023669	47050751	27083	1	260293	ENST00000371901.4	-19284	ENSG00000186377	CYP4X1	cytochrome P450 family 4 subfamily X member 1
chr1	47129823	47130321	499	*	CESC_2490	12.9336	Intron (ENST00000444042.2/105378701, intron 3 of 3)	1	47137435	47148864	11430	1	284541	ENST00000485117.1	-7114	ENSG00000162365	CYP4A22	cytochrome P450 family 4 subfamily A member 22
chr1	47179083	47179581	499	*	CESC_2491	18.2756	Promoter (<=1kb)	1	47179250	47180339	1090	1	100874253	ENST00000429328.2	0	ENSG00000224805	LINC00853	long intergenic non-protein coding RNA 853
chr1	47179922	47180420	499	*	CESC_2492	9.47691	Promoter (<=1kb)	1	47096653	47179271	82619	2	105378701	ENST00000444042.2	-651	NA	LOC105378701	uncharacterized LOC105378701
chr1	47188627	47189125	499	*	CESC_2494	9.65304	Promoter (<=1kb)	1	47183593	47190007	6415	2	10158	ENST00000489919.1	882	ENSG00000162366	PDZK1IP1	PDZK1 interacting protein 1
chr1	47314017	47314515	499	*	CESC_2496	71.9592	Promoter (<=1kb)	1	47250139	47314147	64009	2	6491	ENST00000360380.7	0	ENSG00000123473	STIL	STIL centriolar assembly protein
chr1	47324637	47325135	499	*	CESC_2499	7.44799	Distal Intergenic	1	47333790	47378839	45050	1	51727	ENST00000371873.10	-8655	ENSG00000162368	CMPK1	cytidine/uridine monophosphate kinase 1
chr1	47432299	47432797	499	*	CESC_2503	7.30652	Promoter (1-2kb)	1	47432133	47434641	2509	2	84793	ENST00000445551.1	1844	ENSG00000237424	FOXD2-AS1	FOXD2 adjacent opposite strand RNA 1
chr1	47436396	47436894	499	*	CESC_2504	13.3175	Promoter (1-2kb)	1	47438044	47440691	2648	1	2306	ENST00000334793.6	-1150	ENSG00000186564	FOXD2	forkhead box D2
chr1	47569764	47570262	499	*	CESC_2507	19.2251	Distal Intergenic	1	47688463	47704029	15567	1	107984953	ENST00000454285.2	-118201	ENSG00000227947	LINC01738	long intergenic non-protein coding RNA 1738
chr1	47894589	47895087	499	*	CESC_2510	20.2917	Intron (ENST00000606738.3/388630, intron 2 of 6)	1	47775238	47994212	218975	2	388630	ENST00000435576.2	99125	ENSG00000269113	TRABD2B	TraB domain containing 2B
chr1	48026214	48026712	499	*	CESC_2515	8.23385	Distal Intergenic	1	48050659	48091736	41078	1	105379778	ENST00000635446.1	-23947	NA	LINC02794	long intergenic non-protein coding RNA 2794
chr1	48093640	48094138	499	*	CESC_2517	19.1526	Distal Intergenic	1	48096092	48127948	31857	2	391037	ENST00000604015.1	33810	NA	SKINT1L	Skint1 like (pseudogene)
chr1	48443168	48443666	499	*	CESC_2520	4.9359	Intron (ENST00000371847.8/54558, intron 3 of 12)	1	48411464	48451586	40123	2	54558	ENST00000465990.5	7920	ENSG00000132122	SPATA6	spermatogenesis associated 6
chr1	48718070	48718568	499	*	CESC_2524	4.95706	Intron (ENST00000371839.6/84871, intron 6 of 13)	1	48727867	48758933	31067	2	79656	ENST00000476079.5	40365	ENSG00000162373	BEND5	BEN domain containing 5
chr1	49934770	49935268	499	*	CESC_2527	3.88217	Intron (ENST00000371839.6/84871, intron 1 of 13)	1	49527228	49851518	324291	2	84871	ENST00000497451.1	-83252	ENSG00000186094	AGBL4	AGBL carboxypeptidase 4
chr1	50423263	50423761	499	*	CESC_2528	9.8267	Promoter (<=1kb)	1	50423609	50425316	1708	1	105378714	ENST00000641778.1	0	ENSG00000284700	LOC105378714	uncharacterized LOC105378714
chr1	50603513	50604011	499	*	CESC_2529	12.0051	Promoter (2-3kb)	1	50539592	50606944	67353	2	11124	ENST00000472808.1	2933	ENSG00000185104	FAF1	Fas associated factor 1
chr1	50968365	50968863	499	*	CESC_2532	49.7061	Promoter (<=1kb)	1	50968706	50974634	5929	1	1031	ENST00000396148.2	0	ENSG00000123080	CDKN2C	cyclin dependent kinase inhibitor 2C
chr1	51234999	51235497	499	*	CESC_2537	13.4195	Promoter (<=1kb)	1	51195095	51235096	40002	2	105378716	ENST00000366181.2	0	ENSG00000203356	LINC01562	long intergenic non-protein coding RNA 1562
chr1	51236004	51236502	499	*	CESC_2538	42.9823	Promoter (<=1kb)	1	51236273	51273447	37175	1	26994	ENST00000242719.4	0	ENSG00000123091	RNF11	ring finger protein 11
chr1	51296757	51297255	499	*	CESC_2541	12.6183	Promoter (<=1kb)	1	51290092	51296860	6769	2	22996	ENST00000525906.1	0	ENSG00000085831	TTC39A	tetratricopeptide repeat domain 39A
chr1	51517964	51518462	499	*	CESC_2547	14.3265	Promoter (<=1kb)	1	51518288	51561637	43350	1	105378720	ENST00000702775.1	0	NA	EPS15-AS1	EPS15 antisense RNA 1
chr1	51518568	51519066	499	*	CESC_2548	22.0632	Promoter (<=1kb)	1	51461123	51519227	58105	2	2060	ENST00000465467.1	161	ENSG00000085832	EPS15	epidermal growth factor receptor pathway substrate 15
chr1	51567671	51568169	499	*	CESC_2550	8.17235	Exon (ENST00000431943.1/441884, exon 4 of 7)	1	51577179	51788469	211291	1	114883	ENST00000371714.5	-9010	ENSG00000117859	OSBPL9	oxysterol binding protein like 9
chr1	51878549	51879047	499	*	CESC_2557	66.5836	Promoter (<=1kb)	1	51789191	51878805	89615	2	4898	ENST00000354831.11	0	ENSG00000078618	NRDC	nardilysin convertase
chr1	52032669	52033167	499	*	CESC_2558	10.6519	Promoter (<=1kb)	1	52020153	52033350	13198	2	51060	ENST00000648686.1	183	ENSG00000117862	TXNDC12	thioredoxin domain containing 12
chr1	52033530	52034028	499	*	CESC_2559	14.5967	Promoter (<=1kb)	1	52032103	52033810	1708	2	112970	ENST00000371614.2	0	ENSG00000198841	KTI12	KTI12 chromatin associated homolog
chr1	52055959	52056457	499	*	CESC_2561	39.8997	Promoter (<=1kb)	1	52056199	52086747	30549	1	91408	ENST00000477828.6	0	ENSG00000134717	BTF3L4	basic transcription factor 3 like 4
chr1	52139765	52140263	499	*	CESC_2562	13.4671	Promoter (1-2kb)	1	52142089	52346634	204546	1	9372	ENST00000287727.8	-1826	ENSG00000157077	ZFYVE9	zinc finger FYVE-type containing 9
chr1	52365525	52366023	499	*	CESC_2568	18.4943	Promoter (<=1kb)	1	52352532	52366156	13625	2	200014	ENST00000491136.6	133	ENSG00000154222	CC2D1B	coiled-coil and C2 domain containing 1B
chr1	52403649	52404147	499	*	CESC_2571	14.2463	Promoter (<=1kb)	1	52372831	52404387	31557	2	4998	ENST00000371566.1	240	ENSG00000085840	ORC1	origin recognition complex subunit 1
chr1	52552048	52552546	499	*	CESC_2573	12.5371	Promoter (<=1kb)	1	52514778	52552994	38217	2	23318	ENST00000355809.4	448	ENSG00000134744	TUT4	terminal uridylyl transferase 4
chr1	52632883	52633381	499	*	CESC_2577	15.6543	Promoter (<=1kb)	1	52633168	52657065	23898	1	348378	ENST00000517870.2	0	ENSG00000182183	SHISAL2A	shisa like 2A
chr1	52698155	52698653	499	*	CESC_2579	24.7031	Promoter (<=1kb)	1	52684449	52698347	13899	2	65260	ENST00000371538.5	0	ENSG00000162377	COA7	cytochrome c oxidase assembly factor 7
chr1	52726211	52726709	499	*	CESC_2581	24.1645	Promoter (<=1kb)	1	52726453	52827336	100884	1	79699	ENST00000294353.7	0	ENSG00000162378	ZYG11B	zyg-11 family member B, cell cycle regulator
chr1	52842499	52842997	499	*	CESC_2582	17.1145	Promoter (<=1kb)	1	52842511	52894991	52481	1	440590	ENST00000612017.4	0	ENSG00000203995	ZYG11A	zyg-11 family member A, cell cycle regulator
chr1	52920886	52921384	499	*	CESC_2583	11.216	Promoter (<=1kb)	1	52911564	52921515	9952	2	55268	ENST00000480312.6	131	ENSG00000121310	ECHDC2	enoyl-CoA hydratase domain containing 2
chr1	52927631	52928129	499	*	CESC_2586	9.7041	Promoter (<=1kb)	1	52927380	52976712	49333	1	6342	ENST00000528809.1	251	ENSG00000116171	SCP2	sterol carrier protein 2
chr1	53110179	53110677	499	*	CESC_2588	15.3748	Intron (ENST00000611397.5/6512, intron 2 of 9)	1	53114576	53118609	4034	1	105379783	ENST00000439621.1	-3899	NA	LOC105379783	uncharacterized LOC105379783
chr1	53146219	53146717	499	*	CESC_2590	14.2783	Distal Intergenic	1	53087183	53142638	55456	2	6512	ENST00000371494.9	-3581	ENSG00000162383	SLC1A7	solute carrier family 1 member 7
chr1	53196527	53197025	499	*	CESC_2591	30.7883	Promoter (<=1kb)	1	53196792	53214178	17387	1	1376	ENST00000636867.1	0	ENSG00000157184	CPT2	carnitine palmitoyltransferase 2
chr1	53220392	53220890	499	*	CESC_2593	39.5368	Promoter (<=1kb)	1	53214099	53220634	6536	2	54987	ENST00000294360.5	0	ENSG00000162384	CZIB	CXXC motif containing zinc binding protein
chr1	53238366	53238864	499	*	CESC_2594	22.1883	Promoter (<=1kb)	1	53238550	53242837	4288	1	100507564	ENST00000458151.2	0	ENSG00000226754	MAGOH-DT	MAGOH divergent transcript
chr1	53326082	53326580	499	*	CESC_2595	54.5839	Promoter (<=1kb)	1	53246568	53327399	80832	2	7804	ENST00000658404.1	819	ENSG00000157193	LRP8	LDL receptor related protein 8
chr1	53327897	53328395	499	*	CESC_2596	13.9937	Promoter (<=1kb)	1	53328233	53336509	8277	1	105378732	ENST00000445039.2	0	ENSG00000225675	LRP8-DT	LRP8 divergent transcript
chr1	53413495	53413993	499	*	CESC_2597	8.22911	Intron (ENST00000563752.5/163742, intron 2 of 2)	1	53438711	53439569	859	2	163742	ENST00000562700.1	25576	ENSG00000236253	SLC25A3P1	solute carrier family 25 member 3 pseudogene 1
chr1	53509228	53509726	499	*	CESC_2598	10.8591	Exon (ENST00000312233.4/148979, exon 9 of 10)	1	53459976	53464679	4704	1	63948	ENST00000463126.1	49252	ENSG00000143006	DMRTB1	DMRT like family B with proline rich C-terminal 1
chr1	53739039	53739537	499	*	CESC_2600	18.079	Promoter (<=1kb)	1	53506239	53739164	232926	2	148979	ENST00000628545.2	0	ENSG00000174332	GLIS1	GLIS family zinc finger 1
chr1	53763905	53764403	499	*	CESC_2601	5.0434	Distal Intergenic	1	53771018	53771153	136	2	124900439	ENST00000364133.1	6750	ENSG00000201003	LOC124900439	small nucleolar RNA SNORA58
chr1	53838067	53838565	499	*	CESC_2602	45.1694	Promoter (<=1kb)	1	53765478	53838296	72819	2	55706	ENST00000371429.4	0	ENSG00000058804	NDC1	NDC1 transmembrane nucleoporin
chr1	53889613	53890111	499	*	CESC_2603	23.6605	Promoter (<=1kb)	1	53851719	53889733	38015	2	54432	ENST00000464950.6	0	ENSG00000058799	YIPF1	Yip1 domain family member 1
chr1	53945176	53945674	499	*	CESC_2604	26.0641	Promoter (<=1kb)	1	53916574	53945572	28999	2	51668	ENST00000371378.6	0	ENSG00000081870	IFT25	intraflagellar transport 25
chr1	53945754	53946252	499	*	CESC_2605	113.381	Promoter (<=1kb)	1	53946085	53958252	12168	1	115353	ENST00000371368.5	0	ENSG00000116212	LRRC42	leucine rich repeat containing 42
chr1	54003187	54003685	499	*	CESC_2607	10.5313	Distal Intergenic	1	54008739	54018172	9434	2	388633	ENST00000371362.7	14487	ENSG00000203985	LDLRAD1	low density lipoprotein receptor class A domain containing 1
chr1	54052551	54053049	499	*	CESC_2611	18.0274	Promoter (<=1kb)	1	54045486	54053192	7707	2	9528	ENST00000371337.3	143	ENSG00000116209	TMEM59	transmembrane protein 59
chr1	54053279	54053777	499	*	CESC_2612	76.9351	Promoter (<=1kb)	1	54053584	54112504	58921	1	127428	ENST00000648983.1	0	ENSG00000116205	TCEANC2	transcription elongation factor A N-terminal and central domain containing 2
chr1	54053788	54054286	499	*	CESC_2613	13.6058	Promoter (<=1kb)	1	54054079	54054154	76	1	100616315	ENST00000585250.1	0	ENSG00000283749	MIR4781	microRNA 4781
chr1	54121451	54121949	499	*	CESC_2614	10.6044	Distal Intergenic	1	54132687	54153000	20314	2	200008	ENST00000530059.3	31051	ENSG00000157211	CDCP2	CUB domain containing protein 2
chr1	54199851	54200349	499	*	CESC_2617	29.1296	Promoter (<=1kb)	1	54200167	54218381	18215	1	51253	ENST00000336230.10	0	ENSG00000116221	MRPL37	mitochondrial ribosomal protein L37
chr1	54253437	54253935	499	*	CESC_2618	8.45291	Promoter (1-2kb)	1	54238989	54251860	12872	2	23648	ENST00000444533.5	-1577	ENSG00000157216	SSBP3	single stranded DNA binding protein 3
chr1	54485323	54485821	499	*	CESC_2640	10.7639	Distal Intergenic	1	54514417	54517383	2967	1	105378735	ENST00000664270.1	-28596	NA	LOC105378735	uncharacterized LOC105378735
chr1	54541990	54542488	499	*	CESC_2643	34.6796	Promoter (<=1kb)	1	54542257	54610124	67868	1	26027	ENST00000481208.5	0	ENSG00000162390	ACOT11	acyl-CoA thioesterase 11
chr1	54671213	54671711	499	*	CESC_2650	7.14744	Intron (ENST00000339553.9/100527960, intron 7 of 18)	1	54686265	54695782	9518	1	374977	ENST00000493533.1	-14554	ENSG00000184313	MROH7	maestro heat like repeat family member 7
chr1	54715536	54716034	499	*	CESC_2652	25.9127	Promoter (<=1kb)	1	54715861	54742657	26797	1	7268	ENST00000371281.4	0	ENSG00000243725	TTC4	tetratricopeptide repeat domain 4
chr1	54763892	54764390	499	*	CESC_2653	10.5105	Promoter (<=1kb)	1	54756898	54764523	7626	2	25973	ENST00000371279.4	133	ENSG00000162396	PARS2	prolyl-tRNA synthetase 2, mitochondrial
chr1	54794694	54795192	499	*	CESC_2655	31.5292	Promoter (1-2kb)	1	54792885	54794905	2021	1	124904182	ENST00000450503.1	1809	NA	LOC124904182	uncharacterized LOC124904182
chr1	54798994	54799492	499	*	CESC_2657	21.4318	Promoter (1-2kb)	1	54784551	54801198	16648	2	55001	ENST00000371274.8	1706	ENSG00000006555	TTC22	tetratricopeptide repeat domain 22
chr1	54804212	54804710	499	*	CESC_2659	12.9293	Promoter (1-2kb)	1	54806063	54842252	36190	1	163747	ENST00000358193.7	-1353	ENSG00000162398	LEXM	lymphocyte expansion molecule
chr1	54850709	54851207	499	*	CESC_2662	13.2062	3' UTR	1	54871592	54886490	14899	2	1718	ENST00000650362.1	35283	ENSG00000116133	DHCR24	24-dehydrocholesterol reductase
chr1	54945438	54945936	499	*	CESC_2669	28.6003	Intron (ENST00000689429.1/124904184, intron 1 of 1)	1	54975195	54980452	5258	2	105378736	ENST00000641734.1	34516	ENSG00000284601	LOC105378736	uncharacterized LOC105378736
chr1	55021967	55022465	499	*	CESC_2673	17.3128	Distal Intergenic	1	55039447	55052694	13248	1	255738	ENST00000673726.1	-16982	ENSG00000169174	PCSK9	proprotein convertase subtilisin/kexin type 9
chr1	55140477	55140975	499	*	CESC_2676	6.77904	Intron (ENST00000294383.7/23358, intron 24 of 67)	1	55147649	55153917	6269	2	23358	ENST00000634589.1	12942	ENSG00000162402	USP24	ubiquitin specific peptidase 24
chr1	55262730	55263228	499	*	CESC_2679	10.2517	Intron (ENST00000643232.1/109729135, intron 1 of 1)	1	55225641	55225723	83	1	100616272	ENST00000581938.1	37089	ENSG00000265822	MIR4422	microRNA 4422
chr1	55718793	55719291	499	*	CESC_2682	8.76356	Intron (ENST00000643167.1/ENST00000643167.1, intron 3 of 3)	1	55823816	56070513	246698	1	105378737	ENST00000646266.1	-104525	NA	LOC105378737	uncharacterized LOC105378737
chr1	56061823	56062321	499	*	CESC_2684	8.72491	Intron (ENST00000646266.1/105378737, intron 11 of 11)	1	56165783	56172589	6807	2	124904187	ENST00000641565.1	110268	NA	LOC124904187	uncharacterized LOC124904187
chr1	56202575	56203073	499	*	CESC_2687	4.2231	Intron (ENST00000641611.1/124904188, intron 3 of 7)	1	56154657	56225153	70497	2	124904188	ENST00000641348.1	22080	NA	LOC124904188	uncharacterized LOC124904188
chr1	56329851	56330349	499	*	CESC_2688	8.61969	Promoter (1-2kb)	1	56248886	56332262	83377	2	124904186	ENST00000641876.1	1913	NA	LOC124904186	uncharacterized LOC124904186
chr1	56414679	56415177	499	*	CESC_2690	12.8446	Promoter (<=1kb)	1	56414918	56415966	1049	1	105378744	ENST00000451914.3	0	ENSG00000223956	LINC01767	long intergenic non-protein coding RNA 1767
chr1	56456759	56457257	499	*	CESC_2693	5.71024	Intron (ENST00000641494.1/124904185, intron 3 of 5)	1	56248774	56477687	228914	2	124904185	ENST00000641035.1	20430	NA	LOC124904185	uncharacterized LOC124904185
chr1	56516336	56516834	499	*	CESC_2697	7.20621	Promoter (<=1kb)	1	56496276	56517006	20731	2	8613	ENST00000472957.1	172	ENSG00000162407	PLPP3	phospholipid phosphatase 3
chr1	56688381	56688879	499	*	CESC_2705	13.0668	Intron (ENST00000371244.9/5563, intron 2 of 8)	1	56719650	56720856	1207	2	199920	ENST00000497991.1	31977	ENSG00000187889	FYB2	FYN binding protein 2
chr1	56911128	56911626	499	*	CESC_2706	7.92321	Promoter (<=1kb)	1	56911845	56918109	6265	1	731	ENST00000695687.1	-219	ENSG00000157131	C8A	complement C8 alpha chain
chr1	57280283	57280781	499	*	CESC_2707	9.73675	Intron (ENST00000371236.7/1600, intron 2 of 14)	1	57010695	57291065	280371	2	1600	ENST00000371231.5	10284	ENSG00000173406	DAB1	DAB adaptor protein 1
chr1	58546568	58547066	499	*	CESC_2708	73.9004	Promoter (<=1kb)	1	58480719	58546726	66008	2	115209	ENST00000371226.8	0	ENSG00000162600	OMA1	OMA1 zinc metallopeptidase
chr1	58568822	58569320	499	*	CESC_2709	8.58092	Distal Intergenic	1	58575433	58577252	1820	2	4070	ENST00000371225.4	7932	ENSG00000184292	TACSTD2	tumor associated calcium signal transducer 2
chr1	58620218	58620716	499	*	CESC_2721	20.9442	Distal Intergenic	1	58655077	58661694	6618	2	114803	ENST00000697256.1	40978	ENSG00000162601	MYSM1	Myb like, SWIRM and MPN domains 1
chr1	58727322	58727820	499	*	CESC_2725	11.5969	Intron (ENST00000637377.1/112268263, intron 3 of 6)	1	58718420	58771295	52876	1	105378751	ENST00000636386.1	8902	NA	LOC105378751	uncharacterized LOC105378751
chr1	58755425	58755923	499	*	CESC_2726	16.9692	Intron (ENST00000637377.1/112268263, intron 4 of 6)	1	58780791	58784047	3257	2	3725	ENST00000371222.4	28124	ENSG00000177606	JUN	Jun proto-oncogene, AP-1 transcription factor subunit
chr1	58784867	58785365	499	*	CESC_2734	34.7842	Promoter (<=1kb)	1	58785128	58888416	103289	1	100131060	ENST00000653297.1	0	NA	LINC01135	long intergenic non-protein coding RNA 1135
chr1	58785722	58786220	499	*	CESC_2735	12.2823	Promoter (<=1kb)	1	58785156	58815895	30740	1	101926907	ENST00000669294.1	566	ENSG00000234807	LOC101926907	uncharacterized LOC101926907
chr1	58881381	58881879	499	*	CESC_2748	12.5048	Intron (ENST00000653297.1/100131060, intron 1 of 1)	1	58882872	58885662	2791	2	105378753	ENST00000634986.1	3783	ENSG00000232453	LINC02777	long intergenic non-protein coding RNA 2777
chr1	58932809	58933307	499	*	CESC_2756	26.9561	Promoter (<=1kb)	1	58933643	59103820	170178	1	101926925	ENST00000634502.1	-336	NA	LINC01358	long intergenic non-protein coding RNA 1358
chr1	59107501	59107999	499	*	CESC_2766	12.0531	Intron (ENST00000634569.1/101926925, intron 4 of 5)	1	59132473	59146827	14355	2	729467	ENST00000587839.2	38828	ENSG00000224609	HSD52	uncharacterized LOC729467
chr1	59290183	59290681	499	*	CESC_2771	9.12844	Exon (ENST00000647858.1/105378756, exon 3 of 5)	1	59291731	59295992	4262	2	105378756	ENST00000665577.1	5311	NA	FGGY-DT	FGGY divergent transcript
chr1	59296646	59297144	499	*	CESC_2773	77.9122	Promoter (<=1kb)	1	59296795	59378837	82043	1	55277	ENST00000413489.5	0	ENSG00000172456	FGGY	FGGY carbohydrate kinase domain containing
chr1	59730186	59730684	499	*	CESC_2784	7.05775	Promoter (2-3kb)	1	59733227	59733296	70	2	100616409	ENST00000578274.1	2612	ENSG00000266150	MIR4711	microRNA 4711
chr1	59814402	59814900	499	*	CESC_2789	61.448	Promoter (<=1kb)	1	59814786	59835350	20565	1	51361	ENST00000455990.5	0	ENSG00000134709	HOOK1	hook microtubule tethering protein 1
chr1	59892744	59893242	499	*	CESC_2792	7.68271	Distal Intergenic	1	59893316	59913238	19923	2	1573	ENST00000492633.5	19996	ENSG00000134716	CYP2J2	cytochrome P450 family 2 subfamily J member 2
chr1	60640252	60640750	499	*	CESC_2794	2.80478	Promoter (<=1kb)	1	60540249	60640491	100243	2	105378763	ENST00000439156.2	0	ENSG00000226476	LINC01748	long intergenic non-protein coding RNA 1748
chr1	60994274	60994772	499	*	CESC_2795	6.1615	Intron (ENST00000371191.5/4774, intron 1 of 10)	1	60940239	60970776	30538	2	100996570	ENST00000438559.5	-23498	ENSG00000237928	NFIA-AS2	NFIA antisense RNA 2
chr1	61042883	61043381	499	*	CESC_2797	14.6872	Intron (ENST00000371191.5/4774, intron 1 of 10)	1	61053830	61332586	278757	1	4774	ENST00000476646.5	-10449	ENSG00000162599	NFIA	nuclear factor I A
chr1	61056805	61057303	499	*	CESC_2801	9.32872	Promoter (<=1kb)	1	60912791	61056885	144095	2	105378764	ENST00000655960.1	0	NA	LOC105378764	uncharacterized LOC105378764
chr1	61585618	61586116	499	*	CESC_2824	14.9934	Distal Intergenic	1	61654194	61654908	715	1	414927	ENST00000416440.2	-68078	NA	MGC34796	sepiapterin reductase (7,8-dihydrobiopterin:NADP+ oxidoreductase) pseudogene
chr1	61724923	61725421	499	*	CESC_2827	23.9995	Promoter (<=1kb)	1	61681046	61725141	44096	2	83941	ENST00000606498.5	0	ENSG00000162604	TM2D1	TM2 domain containing 1
chr1	61741654	61742152	499	*	CESC_2828	11.3115	Promoter (<=1kb)	1	61742477	62114250	371774	1	10207	ENST00000635214.1	-325	ENSG00000132849	PATJ	PATJ crumbs cell polarity complex component
chr1	62180621	62181119	499	*	CESC_2831	7.04947	Distal Intergenic	1	62194849	62212328	17480	1	54596	ENST00000498273.2	-13730	ENSG00000240563	L1TD1	LINE1 type transposase domain containing 1
chr1	62230700	62231198	499	*	CESC_2832	11.0575	Distal Intergenic	1	62236979	62263424	26446	2	163782	ENST00000317477.8	32226	ENSG00000132854	KANK4	KN motif and ankyrin repeat domains 4
chr1	62435749	62436247	499	*	CESC_2834	18.1869	Promoter (<=1kb)	1	62436297	62443320	7024	1	7398	ENST00000452143.5	-50	ENSG00000162607	USP1	ubiquitin specific peptidase 1
chr1	62687521	62688019	499	*	CESC_2837	11.9506	Promoter (<=1kb)	1	62454726	62688264	233539	2	85440	ENST00000251157.10	245	ENSG00000116641	DOCK7	dedicator of cytokinesis 7
chr1	62783865	62784363	499	*	CESC_2840	29.8746	Promoter (<=1kb)	1	62784132	62865516	81385	1	84938	ENST00000317868.9	0	ENSG00000125703	ATG4C	autophagy related 4C cysteine peptidase
chr1	63316919	63317417	499	*	CESC_2841	13.7995	Promoter (<=1kb)	1	63159087	63317222	158136	2	199899	ENST00000635458.1	0	ENSG00000224209	LINC00466	long intergenic non-protein coding RNA 466
chr1	63322237	63322735	499	*	CESC_2842	14.6173	Promoter (<=1kb)	1	63320878	63322463	1586	2	100996301	ENST00000689015.1	0	ENSG00000230798	FOXD3-AS1	FOXD3 antisense RNA 1
chr1	63367297	63367795	499	*	CESC_2843	60.0575	Promoter (<=1kb)	1	63367575	63437126	69552	1	29929	ENST00000647818.1	0	ENSG00000088035	ALG6	ALG6 alpha-1,3-glucosyltransferase
chr1	63522729	63523227	499	*	CESC_2844	11.0287	Promoter (<=1kb)	1	63440770	63523225	82456	2	23421	ENST00000271002.15	0	ENSG00000142856	ITGB3BP	integrin subunit beta 3 binding protein
chr1	63547520	63548018	499	*	CESC_2846	15.7936	Promoter (<=1kb)	1	63548009	63571128	23120	1	84455	ENST00000460678.6	0	ENSG00000203965	EFCAB7	EF-hand calcium binding domain 7
chr1	63592973	63593471	499	*	CESC_2847	17.9724	Promoter (<=1kb)	1	63593411	63660209	66799	1	5236	ENST00000650546.1	0	ENSG00000079739	PGM1	phosphoglucomutase 1
chr1	63731541	63732039	499	*	CESC_2854	9.76739	Distal Intergenic	1	63774017	64181498	407482	1	4919	ENST00000371079.6	-41978	ENSG00000185483	ROR1	receptor tyrosine kinase like orphan receptor 1
chr1	63980932	63981430	499	*	CESC_2858	8.59283	Intron (ENST00000371079.6/4919, intron 1 of 8)	1	64106630	64108361	1732	2	101927034	ENST00000675824.1	126931	ENSG00000223949	ROR1-AS1	ROR1 antisense RNA 1
chr1	64263194	64263692	499	*	CESC_2862	17.0892	Intron (ENST00000371077.10/148581, intron 9 of 9)	1	64220864	64267249	46386	1	148581	ENST00000608956.1	42330	ENSG00000177414	UBE2U	ubiquitin conjugating enzyme E2 U
chr1	64308856	64309354	499	*	CESC_2863	16.0528	Distal Intergenic	1	64384398	64384459	62	2	124904732	ENST00000458856.1	75105	ENSG00000238653	LOC124904732	U7 small nuclear RNA
chr1	64469873	64470371	499	*	CESC_2865	14.9288	Promoter (<=1kb)	1	64470129	64693053	222925	1	57685	ENST00000651257.2	0	ENSG00000158966	CACHD1	cache domain containing 1
chr1	64744596	64745094	499	*	CESC_2870	17.1338	Promoter (<=1kb)	1	64745075	64833232	88158	1	55225	ENST00000294428.8	0	ENSG00000162437	RAVER2	ribonucleoprotein, PTB binding 2
chr1	64864119	64864617	499	*	CESC_2871	15.2445	Promoter (<=1kb)	1	64859642	64864856	5215	2	3716	ENST00000494904.1	239	ENSG00000162434	JAK1	Janus kinase 1
chr1	65002403	65002901	499	*	CESC_2876	23.9635	Promoter (<=1kb)	1	64974611	65002454	27844	2	101927084	ENST00000654678.1	0	ENSG00000226891	LINC01359	long intergenic non-protein coding RNA 1359
chr1	65147354	65147852	499	*	CESC_2879	13.8049	Promoter (<=1kb)	1	65147549	65226092	78544	1	205	ENST00000497030.5	0	ENSG00000162433	AK4	adenylate kinase 4
chr1	65254171	65254669	499	*	CESC_2883	15.8979	Promoter (<=1kb)	1	65254462	65392588	138127	1	9829	ENST00000494710.6	0	ENSG00000116675	DNAJC6	DnaJ heat shock protein family (Hsp40) member C6
chr1	65309703	65310201	499	*	CESC_2884	6.49582	Promoter (<=1kb)	1	65310302	65318877	8576	1	112268227	ENST00000702949.1	-101	NA	LOC112268227	uncharacterized LOC112268227
chr1	65419573	65420071	499	*	CESC_2885	20.8351	Promoter (<=1kb)	1	65420587	65432064	11478	1	54741	ENST00000475108.5	-516	ENSG00000213625	LEPROT	leptin receptor overlapping transcript
chr1	65420163	65420661	499	*	CESC_2886	125.009	Promoter (<=1kb)	1	65420652	65630422	209771	1	3953	ENST00000371059.7	0	ENSG00000116678	LEPR	leptin receptor
chr1	66242612	66243110	499	*	CESC_2889	9.01505	Intron (ENST00000329654.8/5142, intron 3 of 16)	1	66257365	66267509	10145	1	5142	ENST00000371048.7	-14255	ENSG00000184588	PDE4B	phosphodiesterase 4B
chr1	66464763	66465261	499	*	CESC_2906	6.58931	Distal Intergenic	1	66533267	66748987	215721	1	84251	ENST00000682707.1	-68006	ENSG00000118473	SGIP1	SH3GL interacting endocytic adaptor 1
chr1	66752149	66752647	499	*	CESC_2908	8.09698	Promoter (<=1kb)	1	66752459	66770896	18438	1	200132	ENST00000525663.5	0	ENSG00000152760	DYNLT5	dynein light chain Tctex-type family member 5
chr1	66924692	66925190	499	*	CESC_2909	65.083	Promoter (<=1kb)	1	66924895	66988619	63725	1	57708	ENST00000355977.10	0	ENSG00000198160	MIER1	MIER1 transcriptional regulator
chr1	67052978	67053476	499	*	CESC_2914	10.6683	Promoter (<=1kb)	1	66999350	67054148	54799	2	23169	ENST00000235345.6	672	ENSG00000116704	SLC35D1	solute carrier family 35 member D1
chr1	67215165	67215663	499	*	CESC_2917	5.80548	Intron (ENST00000637002.1/149233, intron 6 of 10)	1	67207638	67259675	52038	1	149233	ENST00000473881.2	7527	ENSG00000162594	IL23R	interleukin 23 receptor
chr1	67230442	67230940	499	*	CESC_2918	16.2605	Promoter (<=1kb)	1	67092165	67231852	139688	2	400757	ENST00000371007.6	912	ENSG00000203963	C1orf141	chromosome 1 open reading frame 141
chr1	67307623	67308121	499	*	CESC_2919	6.79744	Promoter (<=1kb)	1	67307836	67396571	88736	1	3595	ENST00000696754.1	0	ENSG00000081985	IL12RB2	interleukin 12 receptor subunit beta 2
chr1	67400045	67400543	499	*	CESC_2924	13.6001	Distal Intergenic	1	67415273	67420565	5293	2	26135	ENST00000462814.1	20022	ENSG00000142864	SERBP1	SERPINE1 mRNA binding protein 1
chr1	67500370	67500868	499	*	CESC_2928	8.93258	Distal Intergenic	1	67522299	67532330	10032	1	102724481	ENST00000667745.1	-21431	ENSG00000235200	LINC01702	long intergenic non-protein coding RNA 1702
chr1	67618617	67619115	499	*	CESC_2938	13.7357	Distal Intergenic	1	67685201	67687986	2786	1	1647	ENST00000370985.4	-66086	ENSG00000116717	GADD45A	growth arrest and DNA damage inducible alpha
chr1	67760214	67760712	499	*	CESC_2956	10.1333	Intron (ENST00000370982.4/55970, intron 2 of 3)	1	67832293	67873321	41029	1	100289178	ENST00000688125.2	-71581	ENSG00000232284	GNG12-AS1	GNG12, DIRAS3 and WLS antisense RNA 1
chr1	67833193	67833691	499	*	CESC_2960	21.825	Promoter (<=1kb)	1	67701475	67833467	131993	2	55970	ENST00000370982.4	0	ENSG00000172380	GNG12	G protein subunit gamma 12
chr1	67921716	67922214	499	*	CESC_2964	15.8298	Intron (ENST00000420587.5/100289178, intron 1 of 9)	1	67955405	68026762	71358	1	124900403	ENST00000414904.1	-33191	NA	LOC124900403	uncharacterized LOC124900403
chr1	68173994	68174492	499	*	CESC_2965	11.0336	Promoter (1-2kb)	1	68148567	68176377	27811	2	79971	ENST00000497187.5	1885	ENSG00000116729	WLS	Wnt ligand secretion mediator
chr1	68197745	68198243	499	*	CESC_2966	9.85712	Intron (ENST00000420587.5/100289178, intron 9 of 9)	1	68183518	68183610	93	2	100302279	ENST00000408276.1	-14135	ENSG00000221203	MIR1262	microRNA 1262
chr1	68384376	68384874	499	*	CESC_2968	23.6814	Distal Intergenic	1	68428822	68449954	21133	2	6121	ENST00000262340.6	65080	ENSG00000116745	RPE65	retinoid isomerohydrolase RPE65
chr1	68495433	68495931	499	*	CESC_2969	7.69164	Promoter (<=1kb)	1	68496676	68538627	41952	1	101927220	ENST00000428732.1	-745	ENSG00000234264	DEPDC1-AS1	DEPDC1 antisense RNA 1
chr1	68496933	68497431	499	*	CESC_2970	37.4345	Promoter (<=1kb)	1	68474152	68497082	22931	2	55635	ENST00000456315.7	0	ENSG00000024526	DEPDC1	DEP domain containing 1
chr1	70205399	70205897	499	*	CESC_2971	36.4167	Promoter (<=1kb)	1	70144805	70205579	60775	2	55631	ENST00000370952.4	0	ENSG00000066557	LRRC40	leucine rich repeat containing 40
chr1	70221137	70221635	499	*	CESC_2972	34.4697	Promoter (<=1kb)	1	70221370	70235550	14181	1	9295	ENST00000475204.5	0	ENSG00000116754	SRSF11	serine and arginine rich splicing factor 11
chr1	70353829	70354327	499	*	CESC_2973	12.4987	Promoter (<=1kb)	1	70258999	70354722	95724	2	81573	ENST00000370944.9	395	ENSG00000118454	ANKRD13C	ankyrin repeat domain 13C
chr1	70354522	70355020	499	*	CESC_2974	25.9309	Promoter (<=1kb)	1	70354786	70368023	13238	1	11147	ENST00000361764.9	0	ENSG00000197568	HHLA3	HERV-H LTR-associating 3
chr1	70410896	70411394	499	*	CESC_2975	37.0535	Promoter (<=1kb)	1	70411218	70439851	28634	1	1491	ENST00000411986.6	0	ENSG00000116761	CTH	cystathionine gamma-lyase
chr1	71080808	71081306	499	*	CESC_2976	26.2642	Promoter (<=1kb)	1	71063291	71081035	17745	2	9406	ENST00000370920.8	0	ENSG00000132485	ZRANB2	zinc finger RANBP2-type containing 2
chr1	72282597	72283095	499	*	CESC_2977	9.28014	Promoter (<=1kb)	1	71395943	72282539	886597	2	257194	ENST00000357731.10	-58	ENSG00000172260	NEGR1	neuronal growth regulator 1
chr1	72283787	72284285	499	*	CESC_2978	6.14654	Promoter (<=1kb)	1	72283350	72669337	385988	1	105378797	ENST00000688733.1	437	NA	LOC105378797	uncharacterized LOC105378797
chr1	74197973	74198471	499	*	CESC_2979	38.5871	Promoter (<=1kb)	1	74198235	74543982	345748	1	100526835	ENST00000557284.7	0	ENSG00000259030	FPGT-TNNI3K	FPGT-TNNI3K readthrough
chr1	74732863	74733361	499	*	CESC_2980	32.3142	Promoter (<=1kb)	1	74733152	74766674	33523	1	127253	ENST00000457880.6	0	ENSG00000162623	TYW3	tRNA-yW synthesizing protein 3 homolog
chr1	74733631	74734129	499	*	CESC_2981	13.0332	Promoter (<=1kb)	1	74705490	74733408	27919	2	1429	ENST00000417775.5	-223	ENSG00000116791	CRYZ	crystallin zeta
chr1	75376073	75376571	499	*	CESC_2982	3.89525	Intron (ENST00000370859.8/204962, intron 3 of 23)	1	75204475	75611084	406610	2	204962	ENST00000370855.5	234513	ENSG00000137968	SLC44A5	solute carrier family 44 member 5
chr1	75724430	75724928	499	*	CESC_2984	34.919	Promoter (<=1kb)	1	75724431	75735094	10664	1	34	ENST00000525881.6	0	ENSG00000117054	ACADM	acyl-CoA dehydrogenase medium chain
chr1	75785922	75786420	499	*	CESC_2985	37.8228	Promoter (<=1kb)	1	75786197	75794833	8637	1	5876	ENST00000496055.5	0	ENSG00000137955	RABGGTB	Rab geranylgeranyltransferase subunit beta
chr1	76074448	76074946	499	*	CESC_2986	9.74311	Promoter (<=1kb)	1	76074746	76634603	559858	1	256435	ENST00000328299.4	0	ENSG00000184005	ST6GALNAC3	ST6 N-acetylgalactosaminide alpha-2,6-sialyltransferase 3
chr1	77005089	77005587	499	*	CESC_2988	3.46807	Intron (ENST00000318803.6/81849, intron 2 of 4)	1	76995457	77050316	54860	1	81849	ENST00000488940.1	9632	ENSG00000117069	ST6GALNAC5	ST6 N-acetylgalactosaminide alpha-2,6-sialyltransferase 5
chr1	77039634	77040132	499	*	CESC_2989	8.2645	Intron (ENST00000318803.6/81849, intron 2 of 4)	1	77060143	77060202	60	1	102466995	ENST00000620979.1	-20011	ENSG00000276081	MIR7156	microRNA 7156
chr1	77219196	77219694	499	*	CESC_2990	15.1548	Promoter (<=1kb)	1	77088989	77219430	130442	2	10026	ENST00000370812.8	0	ENSG00000142892	PIGK	phosphatidylinositol glycan anchor biosynthesis class K
chr1	77605250	77605748	499	*	CESC_2991	10.1799	Intron (ENST00000481346.5/26009, intron 1 of 10)	1	77581818	77585059	3242	2	26009	ENST00000474746.1	-20191	ENSG00000036549	ZZZ3	zinc finger ZZ-type containing 3
chr1	77759018	77759516	499	*	CESC_2995	14.6639	Promoter (<=1kb)	1	77739377	77759388	20012	2	23032	ENST00000530709.5	0	ENSG00000077254	USP33	ubiquitin specific peptidase 33
chr1	77779355	77779853	499	*	CESC_2997	22.8709	Promoter (<=1kb)	1	77779624	77879539	99916	1	374986	ENST00000443751.3	0	ENSG00000180488	MIGA1	mitoguardin 1
chr1	77978069	77978567	499	*	CESC_2998	18.7543	Promoter (<=1kb)	1	77944055	77979072	35018	2	8880	ENST00000370768.7	505	ENSG00000162613	FUBP1	far upstream element binding protein 1
chr1	77978944	77979442	499	*	CESC_2999	39.7212	Promoter (<=1kb)	1	77979175	78016274	37100	1	11080	ENST00000487931.1	0	ENSG00000162616	DNAJB4	DnaJ heat shock protein family (Hsp40) member B4
chr1	78033691	78034189	499	*	CESC_3002	15.9115	Intron (ENST00000476882.1/54810, intron 1 of 2)	1	78045966	78138444	92479	1	54810	ENST00000370759.4	-11777	ENSG00000137960	GIPC2	GIPC PDZ domain containing family member 2
chr1	78229353	78229851	499	*	CESC_3007	6.56892	Promoter (<=1kb)	1	78229599	78293890	64292	1	149047	ENST00000436742.5	0	ENSG00000237413	MGC27382	uncharacterized MGC27382
chr1	78303627	78304125	499	*	CESC_3009	8.45052	Promoter (<=1kb)	1	78303884	78539749	235866	1	5737	ENST00000370758.5	0	ENSG00000122420	PTGFR	prostaglandin F receptor
chr1	78649561	78650059	499	*	CESC_3012	11.0229	Promoter (<=1kb)	1	78649796	78662756	12961	1	10561	ENST00000470323.5	0	ENSG00000137965	IFI44	interferon induced protein 44
chr1	79323135	79323633	499	*	CESC_3013	6.93306	Promoter (1-2kb)	1	79323769	79324852	1084	2	105378811	ENST00000635706.1	1219	NA	LOC105378811	uncharacterized LOC105378811
chr1	80054150	80054648	499	*	CESC_3014	5.09163	Distal Intergenic	1	80535755	80646788	111034	1	101927412	ENST00000418041.5	-481107	ENSG00000234184	LINC01781	long intergenic non-protein coding RNA 1781
chr1	81174798	81175296	499	*	CESC_3015	24.5766	Distal Intergenic	1	81306147	81727814	421668	1	23266	ENST00000674378.1	-130851	ENSG00000117114	ADGRL2	adhesion G protein-coupled receptor L2
chr1	81509542	81510040	499	*	CESC_3019	11.7771	Intron (ENST00000674378.1/23266, intron 3 of 5)	1	81513880	81557702	43823	2	101927434	ENST00000443939.1	47662	ENSG00000234953	LOC101927434	uncharacterized LOC101927434
chr1	82453277	82453775	499	*	CESC_3032	10.0782	Intron (ENST00000653483.1/ENST00000653483.1, intron 4 of 4)	1	82474634	82555551	80918	2	124904204	ENST00000649204.1	101776	NA	LOC124904204	uncharacterized LOC124904204
chr1	83151107	83151605	499	*	CESC_3034	4.79792	Intron (ENST00000452901.5/103283057, intron 9 of 10)	1	82973929	82986208	12280	2	101927498	ENST00000421931.1	-164899	ENSG00000236268	LINC01361	long intergenic non-protein coding RNA 1361
chr1	83860372	83860870	499	*	CESC_3037	13.2105	Promoter (<=1kb)	1	83801516	83860546	59031	2	101927560	ENST00000457273.5	0	ENSG00000233008	LOC101927560	uncharacterized LOC101927560
chr1	83882843	83883341	499	*	CESC_3038	4.81103	Promoter (<=1kb)	1	83869698	83882848	13151	2	79739	ENST00000480533.1	0	ENSG00000137941	TTLL7	tubulin tyrosine ligase like 7
chr1	84077772	84078270	499	*	CESC_3043	23.6442	Promoter (<=1kb)	1	84078062	84238498	160437	1	5567	ENST00000370689.6	0	ENSG00000142875	PRKACB	protein kinase cAMP-activated catalytic subunit beta
chr1	84253916	84254414	499	*	CESC_3045	11.9492	Distal Intergenic	1	84277321	84277457	137	1	124904808	ENST00000363089.1	-22907	ENSG00000199959	LOC124904808	small nucleolar RNA SNORA2/SNORA34 family
chr1	84298288	84298786	499	*	CESC_3048	9.19507	Promoter (<=1kb)	1	84298366	84350798	52433	1	148418	ENST00000370673.7	0	ENSG00000203943	SAMD13	sterile alpha motif domain containing 13
chr1	84365569	84366067	499	*	CESC_3049	9.89584	Promoter (<=1kb)	1	84364958	84365841	884	2	391051	ENST00000638373.1	0	NA	UOX	urate oxidase (pseudogene)
chr1	84402011	84402509	499	*	CESC_3050	9.01575	Exon (ENST00000370665.4/58511, exon 2 of 6)	1	84398484	84415018	16535	1	58511	ENST00000370665.4	3527	ENSG00000137976	DNASE2B	deoxyribonuclease 2 beta
chr1	84479010	84479508	499	*	CESC_3054	10.4731	Promoter (<=1kb)	1	84479259	84483330	4072	1	80135	ENST00000370656.5	0	ENSG00000117133	RPF1	ribosome production factor 1 homolog
chr1	84504631	84505129	499	*	CESC_3055	10.244	Promoter (<=1kb)	1	84498323	84505924	7602	2	2787	ENST00000689285.1	795	ENSG00000174021	GNG5	G protein subunit gamma 5
chr1	84506025	84506523	499	*	CESC_3057	55.9613	Promoter (<=1kb)	1	84506300	84507320	1021	1	100505741	ENST00000484939.1	0	ENSG00000122432	SPATA1	spermatogenesis associated 1
chr1	84574201	84574699	499	*	CESC_3058	41.0212	Promoter (<=1kb)	1	84574585	84583616	9032	1	105378819	ENST00000644618.1	0	NA	LOC105378819	uncharacterized LOC105378819
chr1	84603851	84604349	499	*	CESC_3059	17.2982	Distal Intergenic	1	84614068	84621034	6967	2	103695366	ENST00000701339.1	16685	NA	LINC01461	long intergenic non-protein coding RNA 1461
chr1	84634649	84635147	499	*	CESC_3061	11.05	Promoter (<=1kb)	1	84628230	84635020	6791	2	439927	ENST00000370624.1	0	ENSG00000180869	LINC01555	long intergenic non-protein coding RNA 1555
chr1	84690345	84690843	499	*	CESC_3062	52.1868	Promoter (<=1kb)	1	84643706	84690461	46756	2	117178	ENST00000342203.8	0	ENSG00000117155	SSX2IP	SSX family member 2 interacting protein
chr1	84834371	84834869	499	*	CESC_3065	14.2765	Intron (ENST00000440886.1/23566, intron 1 of 1)	1	84813916	84866144	52229	2	23566	ENST00000491034.1	31275	ENSG00000171517	LPAR3	lysophosphatidic acid receptor 3
chr1	84944888	84945386	499	*	CESC_3073	16.1462	Intron (ENST00000370608.8/255231, intron 7 of 13)	1	84926426	84929844	3419	2	255231	ENST00000530971.1	-15044	ENSG00000153898	MCOLN2	mucolipin TRP cation channel 2
chr1	85061997	85062495	499	*	CESC_3075	24.5715	Promoter (<=1kb)	1	85062312	85133138	70827	1	126820	ENST00000326813.12	0	ENSG00000162643	DNAI3	dynein axonemal intermediate chain 3
chr1	85200828	85201326	499	*	CESC_3076	15.401	Promoter (<=1kb)	1	85156889	85201016	44128	2	84144	ENST00000341460.6	0	ENSG00000097096	SYDE2	synapse defective Rho GTPase homolog 2
chr1	85259464	85259962	499	*	CESC_3078	24.5194	Promoter (<=1kb)	1	85249953	85259662	9710	2	148423	ENST00000471115.6	0	ENSG00000162642	C1orf52	chromosome 1 open reading frame 52
chr1	85275124	85275622	499	*	CESC_3079	13.4385	Promoter (<=1kb)	1	85267729	85275750	8022	2	8915	ENST00000650582.1	128	ENSG00000142867	BCL10	BCL10 immune signaling adaptor
chr1	85276415	85276913	499	*	CESC_3081	117.333	Promoter (<=1kb)	1	85276715	85399963	123249	1	646626	ENST00000427819.5	0	NA	BCL10-AS1	BCL10 antisense RNA 1
chr1	85464923	85465421	499	*	CESC_3090	11.1238	Promoter (<=1kb)	1	85318485	85465159	146675	2	23576	ENST00000284031.13	0	ENSG00000153904	DDAH1	dimethylarginine dimethylaminohydrolase 1
chr1	85571798	85572296	499	*	CESC_3091	13.4769	Intron (ENST00000426972.8/23576, intron 1 of 6)	1	85495739	85576858	81120	2	124904208	ENST00000467666.2	4562	NA	LOC124904208	uncharacterized LOC124904208
chr1	85579901	85580399	499	*	CESC_3094	8.48525	Promoter (<=1kb)	1	85580761	85583950	3190	1	3491	ENST00000451137.7	-362	ENSG00000142871	CCN1	cellular communication network factor 1
chr1	85607133	85607631	499	*	CESC_3099	13.2126	Distal Intergenic	1	85592280	85592356	77	1	124900422	ENST00000363064.1	14853	ENSG00000199934	LOC124900422	small nucleolar RNA SNORD81
chr1	85708206	85708704	499	*	CESC_3101	30.043	Promoter (<=1kb)	1	85649417	85708433	59017	2	54680	ENST00000370574.4	0	ENSG00000117174	ZNHIT6	zinc finger HIT-type containing 6
chr1	86104979	86105477	499	*	CESC_3102	10.9964	Intron (ENST00000370571.7/255631, intron 5 of 59)	1	85730082	86156763	426682	2	255631	ENST00000426639.5	51286	ENSG00000171502	COL24A1	collagen type XXIV alpha 1 chain
chr1	86395588	86396086	499	*	CESC_3104	16.7914	Promoter (<=1kb)	1	86348566	86395989	47424	2	57489	ENST00000696299.1	0	ENSG00000122417	ODF2L	outer dense fiber of sperm tails 2 like
chr1	86416318	86416816	499	*	CESC_3106	7.64962	Distal Intergenic	1	86424171	86456553	32383	1	9635	ENST00000370565.5	-7355	ENSG00000137975	CLCA2	chloride channel accessory 2
chr1	86517308	86517806	499	*	CESC_3110	10.8139	Distal Intergenic	1	86547078	86580754	33677	1	22802	ENST00000370563.3	-29272	ENSG00000016602	CLCA4	chloride channel accessory 4
chr1	86616862	86617360	499	*	CESC_3115	21.4061	Intron (ENST00000699483.1/105378828, intron 4 of 4)	1	86634273	86651666	17394	1	9629	ENST00000284054.7	-16913	ENSG00000291014	CLCA3P	chloride channel accessory 3, pseudogene
chr1	86704007	86704505	499	*	CESC_3117	27.913	Promoter (<=1kb)	1	86569024	86704484	135461	2	105378828	ENST00000699483.1	0	ENSG00000236915	CLCA4-AS1	CLCA4 antisense RNA 1
chr1	86704550	86705048	499	*	CESC_3118	44.7572	Promoter (<=1kb)	1	86704570	86748176	43607	1	51100	ENST00000535010.5	0	ENSG00000097033	SH3GLB1	SH3 domain containing GRB2 like, endophilin B1
chr1	86788204	86788702	499	*	CESC_3121	22.7086	Distal Intergenic	1	86821558	86834169	12612	2	105378831	ENST00000646669.1	45467	NA	LOC105378831	uncharacterized LOC105378831
chr1	86914267	86914765	499	*	CESC_3124	68.2381	Promoter (<=1kb)	1	86862827	86914370	51544	2	9403	ENST00000648872.1	0	ENSG00000183291	SELENOF	selenoprotein F
chr1	86915450	86915948	499	*	CESC_3125	12.8064	Promoter (<=1kb)	1	86915680	87109175	193496	1	9653	ENST00000690674.1	0	ENSG00000153936	HS2ST1	heparan sulfate 2-O-sulfotransferase 1
chr1	87129031	87129529	499	*	CESC_3126	7.84688	Promoter (<=1kb)	1	87129765	87168505	38741	1	339524	ENST00000469312.6	-236	ENSG00000267272	LINC01140	long intergenic non-protein coding RNA 1140
chr1	87224137	87224635	499	*	CESC_3128	12.666	Intron (ENST00000640491.1/101927844, intron 2 of 3)	1	87212705	87264741	52037	1	101927844	ENST00000640362.1	11432	ENSG00000284240	LINC02801	long intergenic non-protein coding RNA 2801
chr1	87328239	87328737	499	*	CESC_3130	34.4609	Promoter (<=1kb)	1	87328880	87348923	20044	1	8543	ENST00000370544.10	-143	ENSG00000143013	LMO4	LIM domain only 4
chr1	87392719	87393217	499	*	CESC_3134	6.39554	Distal Intergenic	1	87353521	87371683	18163	2	100505768	ENST00000452509.2	-21036	ENSG00000227290	LINC01364	long intergenic non-protein coding RNA 1364
chr1	87644486	87644984	499	*	CESC_3141	7.71146	Intron (ENST00000642677.1/107985518, intron 2 of 6)	1	87899456	87905714	6259	2	107985519	ENST00000437598.2	260730	NA	LINC01773	long intergenic non-protein coding RNA 1773
chr1	88180452	88180950	499	*	CESC_3144	4.77814	Intron (ENST00000642677.1/107985518, intron 1 of 6)	1	87620803	88228297	607495	2	107985518	ENST00000642677.1	47347	NA	LOC107985518	uncharacterized LOC107985518
chr1	88398374	88398872	499	*	CESC_3146	6.55814	Intron (ENST00000645056.1/ENST00000645056.1, intron 3 of 5)	1	88462936	88464079	1144	1	105378839	ENST00000662514.1	-64064	NA	LOC105378839	uncharacterized LOC105378839
chr1	88612636	88613134	499	*	CESC_3147	8.01535	Intron (ENST00000645890.1/101927891, intron 1 of 6)	1	88540303	88570860	30558	2	101927891	ENST00000425750.2	-41776	ENSG00000237505	PKN2-AS1	PKN2 antisense RNA 1
chr1	88658367	88658865	499	*	CESC_3148	9.791	Intron (ENST00000645890.1/101927891, intron 1 of 6)	1	88684222	88806268	122047	1	5586	ENST00000316005.11	-25357	ENSG00000065243	PKN2	protein kinase N2
chr1	88890720	88891218	499	*	CESC_3154	8.15259	Promoter (<=1kb)	1	88853224	88891496	38273	2	2959	ENST00000448623.5	278	ENSG00000137947	GTF2B	general transcription factor IIB
chr1	88985035	88985533	499	*	CESC_3157	11.643	Promoter (2-3kb)	1	88935773	88988355	52583	2	56267	ENST00000446900.6	2822	ENSG00000137944	KYAT3	kynurenine aminotransferase 3
chr1	88991816	88992314	499	*	CESC_3158	8.03753	Promoter (<=1kb)	1	88979456	88992629	13174	2	494115	ENST00000652648.1	315	ENSG00000213516	RBMXL1	RBMX like 1
chr1	89018214	89018712	499	*	CESC_3160	8.01928	Intron (ENST00000370482.6/2635, intron 2 of 9)	1	89020300	89022751	2452	2	2635	ENST00000564037.1	4039	ENSG00000117226	GBP3	guanylate binding protein 3
chr1	89065090	89065588	499	*	CESC_3162	13.7543	Promoter (<=1kb)	1	89051882	89065360	13479	2	2633	ENST00000459831.2	0	ENSG00000117228	GBP1	guanylate binding protein 1
chr1	89125197	89125695	499	*	CESC_3163	8.16564	Promoter (<=1kb)	1	89106132	89126114	19983	2	2634	ENST00000370466.4	419	ENSG00000162645	GBP2	guanylate binding protein 2
chr1	89198697	89199195	499	*	CESC_3165	14.1142	Promoter (<=1kb)	1	89198714	89207040	8327	1	107985076	ENST00000641099.1	0	NA	LOC107985076	uncharacterized LOC107985076
chr1	89271583	89272081	499	*	CESC_3166	13.1166	Promoter (<=1kb)	1	89262698	89272804	10107	2	115362	ENST00000443807.1	723	ENSG00000154451	GBP5	guanylate binding protein 5
chr1	89358238	89358736	499	*	CESC_3170	8.11783	Distal Intergenic	1	89364059	89388160	24102	1	163351	ENST00000370456.5	-5323	ENSG00000183347	GBP6	guanylate binding protein family member 6
chr1	89453043	89453541	499	*	CESC_3172	13.4403	Intron (ENST00000671515.1/105378844, intron 5 of 5)	1	89410319	89426243	15925	1	400759	ENST00000394662.2	42724	ENSG00000290525	GBP1P1	guanylate binding protein 1 pseudogene 1
chr1	89523899	89524397	499	*	CESC_3174	16.8582	Promoter (<=1kb)	1	89524829	89593366	68538	1	23507	ENST00000439853.6	-432	ENSG00000197147	LRRC8B	leucine rich repeat containing 8 VRAC subunit B
chr1	89525108	89525606	499	*	CESC_3176	17.2059	Promoter (<=1kb)	1	89427533	89525472	97940	2	105378844	ENST00000671515.1	0	NA	LOC105378844	uncharacterized LOC105378844
chr1	89632758	89633256	499	*	CESC_3179	24.6789	Promoter (<=1kb)	1	89581291	89632979	51689	2	400761	ENST00000655657.3	0	ENSG00000231999	LRRC8C-DT	LRRC8C divergent transcript
chr1	89633284	89633782	499	*	CESC_3180	16.4065	Promoter (<=1kb)	1	89633181	89708648	75468	1	84230	ENST00000482063.1	103	ENSG00000171488	LRRC8C	leucine rich repeat containing 8 VRAC subunit C
chr1	89719641	89720139	499	*	CESC_3182	11.3679	Intron (ENST00000479252.1/84230, intron 2 of 3)	1	89788914	89790492	1579	1	101927975	ENST00000432395.1	-68775	NA	LOC101927975	uncharacterized LOC101927975
chr1	89808539	89809037	499	*	CESC_3186	11.0794	Intron (ENST00000370453.5/55144, intron 2 of 3)	1	89821014	89933160	112147	1	55144	ENST00000525774.5	-11977	ENSG00000171492	LRRC8D	leucine rich repeat containing 8 VRAC subunit D
chr1	89953180	89953678	499	*	CESC_3192	19.6022	Distal Intergenic	1	89993593	89994321	729	2	492303	ENST00000380526.2	40643	NA	GEMIN8P4	gem nuclear organelle associated protein 8 pseudogene 4
chr1	89994833	89995331	499	*	CESC_3195	59.2596	Promoter (<=1kb)	1	89995110	90035533	40424	1	284695	ENST00000340281.9	0	ENSG00000162664	ZNF326	zinc finger protein 326
chr1	90347341	90347839	499	*	CESC_3197	8.82757	Distal Intergenic	1	90389826	90400981	11156	2	105378850	ENST00000661553.1	53142	NA	LOC105378850	uncharacterized LOC105378850
chr1	90821359	90821857	499	*	CESC_3199	10.3244	Intron (ENST00000671059.1/105378853, intron 1 of 2)	1	90782984	90832201	49218	2	105378853	ENST00000435649.3	10344	ENSG00000233593	LINC02609	long intergenic non-protein coding RNA 2609
chr1	91021206	91021704	499	*	CESC_3201	22.2213	Promoter (<=1kb)	1	90915298	91021473	106176	2	84146	ENST00000370440.5	0	ENSG00000122482	ZNF644	zinc finger protein 644
chr1	91404300	91404798	499	*	CESC_3204	10.3238	Promoter (<=1kb)	1	91394173	91404735	10563	2	164045	ENST00000455133.1	0	ENSG00000162669	HFM1	helicase for meiosis 1
chr1	91500853	91501351	499	*	CESC_3205	22.421	Promoter (<=1kb)	1	91501108	91525764	24657	1	8317	ENST00000428239.5	0	ENSG00000097046	CDC7	cell division cycle 7
chr1	91730714	91731212	499	*	CESC_3208	10.4625	Promoter (2-3kb)	1	91719893	91727918	8026	2	7049	ENST00000529608.1	-2796	ENSG00000069702	TGFBR3	transforming growth factor beta receptor 3
chr1	92080265	92080763	499	*	CESC_3216	20.6329	Promoter (<=1kb)	1	92080305	92139946	59642	1	284697	ENST00000370382.7	0	ENSG00000189195	BTBD8	BTB domain containing 8
chr1	92298758	92299256	499	*	CESC_3217	33.6758	Promoter (<=1kb)	1	92246402	92298987	52586	2	11146	ENST00000370360.8	0	ENSG00000174842	GLMN	glomulin, FKBP associated protein
chr1	92326380	92326878	499	*	CESC_3218	9.30719	Intron (ENST00000610020.2/79871, intron 8 of 12)	1	92333242	92387233	53992	1	79871	ENST00000477322.1	-6364	ENSG00000122484	RPAP2	RNA polymerase II associated protein 2
chr1	92441709	92442207	499	*	CESC_3219	6.77986	Distal Intergenic	1	92474762	92480485	5724	2	2672	ENST00000696667.1	38278	ENSG00000162676	GFI1	growth factor independent 1 transcriptional repressor
chr1	92784923	92785421	499	*	CESC_3223	48.5211	Promoter (<=1kb)	1	92508696	92785108	276413	2	7813	ENST00000684568.2	0	ENSG00000067208	EVI5	ecotropic viral integration site 5
chr1	92831735	92832233	499	*	CESC_3224	36.2836	Promoter (<=1kb)	1	92832013	92841835	9823	1	6125	ENST00000645300.1	0	ENSG00000122406	RPL5	ribosomal protein L5
chr1	92858804	92859302	499	*	CESC_3225	8.26942	Intron (ENST00000615519.4/388650, intron 2 of 4)	1	92842160	92877150	34991	2	388650	ENST00000613047.4	17848	ENSG00000154511	DIPK1A	divergent protein kinase domain 1A
chr1	93042365	93042863	499	*	CESC_3231	8.52766	Distal Intergenic	1	93079235	93139079	59845	1	22823	ENST00000540243.5	-36372	ENSG00000143033	MTF2	metal response element binding transcription factor 2
chr1	93179678	93180176	499	*	CESC_3234	32.3132	Promoter (<=1kb)	1	93179919	93278477	98559	1	343099	ENST00000343253.11	0	ENSG00000122483	CCDC18	coiled-coil domain containing 18
chr1	93324806	93325304	499	*	CESC_3236	15.8093	Promoter (<=1kb)	1	93264647	93324691	60045	2	100131564	ENST00000415150.5	-115	NA	CCDC18-AS1	CCDC18 antisense RNA 1
chr1	93442262	93442760	499	*	CESC_3238	5.55449	Distal Intergenic	1	93448118	93554661	106544	1	54874	ENST00000271234.13	-5358	ENSG00000137942	FNBP1L	formin binding protein 1 like
chr1	93567400	93567898	499	*	CESC_3243	9.68475	Promoter (<=1kb)	1	93562121	93568127	6007	2	8412	ENST00000538653.1	229	ENSG00000137936	BCAR3	BCAR3 adaptor protein, NSP family member
chr1	93592946	93593444	499	*	CESC_3246	7.74812	Promoter (<=1kb)	1	93592199	93594784	2586	1	100129046	ENST00000431770.1	747	NA	BCAR3-AS1	BCAR3 antisense RNA 1
chr1	93846436	93846934	499	*	CESC_3263	20.8554	Promoter (<=1kb)	1	93846832	93846911	80	1	100126348	ENST00000390220.3	0	ENSG00000211575	MIR760	microRNA 760
chr1	93878367	93878865	499	*	CESC_3267	12.0063	Promoter (<=1kb)	1	93876759	93879156	2398	2	30836	ENST00000496672.1	291	ENSG00000067334	DNTTIP2	deoxynucleotidyltransferase terminal interacting protein 2
chr1	93908749	93909247	499	*	CESC_3269	14.5328	Promoter (<=1kb)	1	93894644	93908790	14147	2	2730	ENST00000467772.1	0	ENSG00000023909	GCLM	glutamate-cysteine ligase modifier subunit
chr1	93964037	93964535	499	*	CESC_3271	8.71366	Distal Intergenic	1	94005375	94007752	2378	2	24	ENST00000484388.1	43217	ENSG00000198691	ABCA4	ATP binding cassette subfamily A member 4
chr1	94237395	94237893	499	*	CESC_3278	20.893	Promoter (<=1kb)	1	94168905	94237584	68680	2	9411	ENST00000260526.11	0	ENSG00000137962	ARHGAP29	Rho GTPase activating protein 29
chr1	94247526	94248024	499	*	CESC_3279	9.55681	Promoter (<=1kb)	1	94247819	94334849	87031	1	107985092	ENST00000660441.1	0	ENSG00000226835	ARHGAP29-AS1	ARHGAP29 antisense RNA 1
chr1	94382231	94382729	499	*	CESC_3281	8.37621	Intron (ENST00000656153.1/107985092, intron 6 of 6)	1	94418389	94518663	100275	1	5825	ENST00000370214.9	-35660	ENSG00000117528	ABCD3	ATP binding cassette subfamily D member 3
chr1	94539455	94539953	499	*	CESC_3285	9.40704	Promoter (1-2kb)	1	94529310	94541637	12328	2	2152	ENST00000370207.4	1684	ENSG00000117525	F3	coagulation factor III, tissue factor
chr1	94541664	94542162	499	*	CESC_3287	43.8562	Promoter (<=1kb)	1	94541940	94554520	12581	1	124904223	ENST00000702722.1	0	NA	LOC124904223	uncharacterized LOC124904223
chr1	94602319	94602817	499	*	CESC_3291	8.63803	Distal Intergenic	1	94621151	94624184	3034	2	101928079	ENST00000435559.1	21367	ENSG00000224081	SLC44A3-AS1	SLC44A3 antisense RNA 1
chr1	94772185	94772683	499	*	CESC_3304	11.1237	Intron (ENST00000634870.1/101928079, intron 1 of 5)	1	94745860	94745900	41	2	100616321	ENST00000579876.1	-26285	ENSG00000263526	MIR378G	microRNA 378g
chr1	94862704	94863202	499	*	CESC_3311	14.1996	Intron (ENST00000446120.6/126969, intron 9 of 13)	1	94867331	94895052	27722	1	126969	ENST00000532670.1	-4129	ENSG00000143036	SLC44A3	solute carrier family 44 member 3
chr1	94925656	94926154	499	*	CESC_3318	11.133	Promoter (<=1kb)	1	94896949	94925808	28860	2	1266	ENST00000545882.5	0	ENSG00000117519	CNN3	calponin 3
chr1	95018467	95018965	499	*	CESC_3321	8.10785	Intron (ENST00000370205.6/199857, intron 3 of 3)	1	94983550	95027203	43654	2	199857	ENST00000507727.2	8238	ENSG00000172339	ALG14	ALG14 UDP-N-acetylglucosaminyltransferase subunit
chr1	95116613	95117111	499	*	CESC_3326	7.47153	Promoter (<=1kb)	1	95117355	95197607	80253	1	148534	ENST00000370203.9	-244	ENSG00000152078	TLCD4	TLC domain containing 4
chr1	95169530	95170028	499	*	CESC_3328	6.21046	Intron (ENST00000370203.9/148534, intron 5 of 6)	1	95151377	95247225	95849	1	25950	ENST00000604203.1	18153	ENSG00000122481	RWDD3	RWD domain containing 3
chr1	95233857	95234355	499	*	CESC_3329	52.7383	Promoter (<=1kb)	1	95161676	95233957	72282	2	101928118	ENST00000663020.1	0	ENSG00000226026	RWDD3-DT	RWDD3 divergent transcript
chr1	95578405	95578903	499	*	CESC_3330	7.70472	Intron (ENST00000456933.1/101928219, intron 2 of 3)	1	95625433	95778601	153169	1	101928219	ENST00000664663.1	-46530	NA	LOC101928219	uncharacterized LOC101928219
chr1	96362496	96362994	499	*	CESC_3332	13.3704	Intron (ENST00000435311.1/101928241, intron 1 of 5)	1	96254069	96374125	120057	2	101928241	ENST00000435311.1	11131	ENSG00000231987	LINC01787	long intergenic non-protein coding RNA 1787
chr1	96559945	96560443	499	*	CESC_3334	8.16868	Distal Intergenic	1	96721665	96813711	92047	1	58155	ENST00000482253.5	-161222	ENSG00000117569	PTBP2	polypyrimidine tract binding protein 2
chr1	97192838	97193336	499	*	CESC_3337	9.66061	Exon (ENST00000370192.8/1806, exon 20 of 23)	1	97265446	97280208	14763	1	100873932	ENST00000629811.2	-72110	ENSG00000232878	DPYD-AS1	DPYD antisense RNA 1
chr1	97920828	97921326	499	*	CESC_3339	39.9757	Promoter (<=1kb)	1	97077743	97921034	843292	2	1806	ENST00000370192.8	0	ENSG00000188641	DPYD	dihydropyrimidine dehydrogenase
chr1	98048155	98048653	499	*	CESC_3341	6.65508	Promoter (1-2kb)	1	97988000	98049863	61864	2	400765	ENST00000424528.2	1210	ENSG00000225206	MIR137HG	MIR137 host gene
chr1	98323800	98324298	499	*	CESC_3343	11.6955	Distal Intergenic	1	98210747	98272658	61912	1	729987	ENST00000418344.1	113053	ENSG00000226053	LINC01776	long intergenic non-protein coding RNA 1776
chr1	98661383	98661881	499	*	CESC_3346	22.9161	Promoter (<=1kb)	1	98661701	98760498	98798	1	51375	ENST00000529992.5	0	ENSG00000162627	SNX7	sorting nexin 7
chr1	98870973	98871471	499	*	CESC_3347	5.4772	Distal Intergenic	1	99004276	99148852	144577	1	100129620	ENST00000425113.1	-132805	ENSG00000232825	PLPPR5-AS1	PLPPR5 antisense RNA 1
chr1	99580372	99580870	499	*	CESC_3348	20.2923	Intron (ENST00000635551.1/101928270, intron 2 of 4)	1	99472386	99600995	128610	2	101928270	ENST00000635551.1	20125	ENSG00000224445	LINC01708	long intergenic non-protein coding RNA 1708
chr1	99645132	99645630	499	*	CESC_3350	12.0768	Promoter (<=1kb)	1	99646113	99694535	48423	1	54873	ENST00000263174.9	-483	ENSG00000099260	PALMD	palmdelphin
chr1	99766413	99766911	499	*	CESC_3354	15.2286	Promoter (<=1kb)	1	99703970	99766635	62666	2	391059	ENST00000646001.2	0	ENSG00000156869	FRRS1	ferric chelate reductase 1
chr1	99808616	99809114	499	*	CESC_3355	9.43535	Distal Intergenic	1	99850361	99924020	73660	1	178	ENST00000361915.8	-41247	ENSG00000162688	AGL	amylo-alpha-1, 6-glucosidase, 4-alpha-glucanotransferase
chr1	99969718	99970216	499	*	CESC_3359	30.1197	Promoter (<=1kb)	1	99969979	100023259	53281	1	23443	ENST00000427993.7	0	ENSG00000117620	SLC35A3	solute carrier family 35 member A3
chr1	100037823	100038321	499	*	CESC_3360	43.1871	Promoter (<=1kb)	1	100038095	100083377	45283	1	64645	ENST00000370152.8	0	ENSG00000156875	MFSD14A	major facilitator superfamily domain containing 14A
chr1	100132798	100133296	499	*	CESC_3363	40.2391	Promoter (<=1kb)	1	100083563	100132955	49393	2	163786	ENST00000462159.1	0	ENSG00000156876	SASS6	SAS-6 centriolar assembly protein
chr1	100249654	100250152	499	*	CESC_3364	34.1776	Promoter (<=1kb)	1	100186919	100249834	62916	2	1629	ENST00000370132.8	0	ENSG00000137992	DBT	dihydrolipoamide branched chain transacylase E2
chr1	100265940	100266438	499	*	CESC_3365	28.3534	Promoter (<=1kb)	1	100251528	100266179	14652	2	100506007	ENST00000650038.1	0	NA	RTCA-AS1	RTCA antisense RNA 1
chr1	100324808	100325306	499	*	CESC_3366	4.77533	Distal Intergenic	1	100345001	100499460	154460	1	8556	ENST00000644844.1	-19695	ENSG00000079335	CDC14A	cell division cycle 14A
chr1	100502291	100502789	499	*	CESC_3375	6.53901	Intron (ENST00000647005.1/8556, intron 15 of 16)	1	100538139	100542021	3883	1	54112	ENST00000315033.5	-35350	ENSG00000181656	GPR88	G protein-coupled receptor 88
chr1	100894597	100895095	499	*	CESC_3376	13.1148	Promoter (<=1kb)	1	100872387	100894812	22426	2	2135	ENST00000370113.7	0	ENSG00000162694	EXTL2	exostosin like glycosyltransferase 2
chr1	100895808	100896306	499	*	CESC_3378	44.2596	Promoter (<=1kb)	1	100896076	100981753	85678	1	148867	ENST00000370112.8	0	ENSG00000162695	SLC30A7	solute carrier family 30 member 7
chr1	101025586	101026084	499	*	CESC_3381	23.784	Promoter (<=1kb)	1	101025844	101087261	61418	1	102606465	ENST00000451213.2	0	ENSG00000233184	DPH5-DT	DPH5 divergent transcript
chr1	101236623	101237121	499	*	CESC_3382	6.96058	Promoter (<=1kb)	1	101234555	101236624	2070	2	101928370	ENST00000432195.2	0	NA	S1PR1-DT	S1PR1 divergent transcript
chr1	101238695	101239193	499	*	CESC_3383	7.43741	Promoter (<=1kb)	1	101238335	101241308	2974	1	1901	ENST00000648480.1	360	ENSG00000170989	S1PR1	sphingosine-1-phosphate receptor 1
chr1	101288344	101288842	499	*	CESC_3385	8.26588	Distal Intergenic	1	101323337	101350176	26840	1	104355286	ENST00000454466.1	-34495	ENSG00000231671	LINC01307	long intergenic non-protein coding RNA 1307
chr1	103525432	103525930	499	*	CESC_3387	21.1154	Promoter (<=1kb)	1	103415980	103525504	109525	2	101928436	ENST00000662345.1	0	ENSG00000224613	RNPC3-DT	RNPC3 divergent transcript
chr1	103525975	103526473	499	*	CESC_3388	12.733	Promoter (<=1kb)	1	103525757	103541475	15719	1	55599	ENST00000527062.5	218	ENSG00000185946	RNPC3	RNA binding region (RNP1, RRM) containing 3
chr1	106998346	106998844	499	*	CESC_3389	7.37366	Distal Intergenic	1	107056674	107059294	2621	1	55170	ENST00000370078.2	-57830	ENSG00000198890	PRMT6	protein arginine methyltransferase 6
chr1	107529508	107530006	499	*	CESC_3392	6.95454	Distal Intergenic	1	107596295	107673649	77355	2	10451	ENST00000529033.5	143643	ENSG00000134215	VAV3	vav guanine nucleotide exchange factor 3
chr1	108125480	108125978	499	*	CESC_3408	6.62137	Distal Intergenic	1	108072371	108074493	2123	1	107985124	ENST00000451023.1	53109	NA	LINC02785	long intergenic non-protein coding RNA 2785
chr1	108199125	108199623	499	*	CESC_3409	12.8944	Promoter (<=1kb)	1	108134820	108200279	65460	2	29957	ENST00000264128.13	656	ENSG00000085491	SLC25A24	solute carrier family 25 member 24
chr1	108559745	108560243	499	*	CESC_3412	22.894	Promoter (<=1kb)	1	108560089	108644900	84812	1	284611	ENST00000405454.1	0	ENSG00000162636	EEIG2	EEIG family member 2
chr1	108646606	108647104	499	*	CESC_3418	28.2333	Distal Intergenic	1	108650224	108651445	1222	2	113802	ENST00000483729.1	4341	ENSG00000162639	HENMT1	HEN methyltransferase 1
chr1	108692037	108692535	499	*	CESC_3420	36.3171	Promoter (<=1kb)	1	108692310	108702928	10619	1	55119	ENST00000370025.9	0	ENSG00000134186	PRPF38B	pre-mRNA processing factor 38B
chr1	108746355	108746853	499	*	CESC_3424	65.7147	Promoter (<=1kb)	1	108746674	108757005	10332	1	6814	ENST00000483586.5	0	ENSG00000116266	STXBP3	syntaxin binding protein 3
chr1	108816294	108816792	499	*	CESC_3426	10.159	Promoter (<=1kb)	1	108815898	108817454	1557	2	254268	ENST00000466413.1	662	ENSG00000162641	AKNAD1	AKNA domain containing 1
chr1	108876718	108877216	499	*	CESC_3428	26.5124	Promoter (<=1kb)	1	108876960	108903759	26800	1	29899	ENST00000675829.1	0	ENSG00000121957	GPSM2	G protein signaling modulator 2
chr1	108962569	108963067	499	*	CESC_3430	9.38609	Promoter (<=1kb)	1	108932014	108962822	30809	2	23155	ENST00000674561.2	0	ENSG00000121940	CLCC1	chloride channel CLIC like 1
chr1	109041284	109041782	499	*	CESC_3432	12.1256	Promoter (<=1kb)	1	109011527	109041547	30021	2	22911	ENST00000530772.5	0	ENSG00000085433	WDR47	WD repeat domain 47
chr1	109075788	109076286	499	*	CESC_3435	25.7756	Promoter (<=1kb)	1	109062496	109076007	13512	2	6884	ENST00000461096.7	0	ENSG00000197780	TAF13	TATA-box binding protein associated factor 13
chr1	109089173	109089671	499	*	CESC_3436	8.46747	Promoter (1-2kb)	1	109090764	109096934	6171	1	56900	ENST00000338272.9	-1093	ENSG00000215717	TMEM167B	transmembrane protein 167B
chr1	109099886	109100384	499	*	CESC_3438	30.3544	Promoter (<=1kb)	1	109100193	109100612	420	1	677766	ENST00000458748.1	0	ENSG00000278249	SCARNA2	small Cajal body-specific RNA 2
chr1	109112602	109113100	499	*	CESC_3440	13.0961	Promoter (<=1kb)	1	109105951	109112747	6797	2	127003	ENST00000369948.8	0	ENSG00000179902	CFAP276	cilia and flagella associated protein 276
chr1	109162237	109162735	499	*	CESC_3442	11.3694	Promoter (<=1kb)	1	109161606	109164626	3021	1	57535	ENST00000533374.1	631	ENSG00000116299	ELAPOR1	endosome-lysosome associated apoptosis and autophagy regulator 1
chr1	109213635	109214133	499	*	CESC_3446	31.7648	Promoter (<=1kb)	1	109213918	109238182	24265	1	6301	ENST00000234677.7	0	ENSG00000031698	SARS1	seryl-tRNA synthetase 1
chr1	109249278	109249776	499	*	CESC_3451	10.2024	Promoter (<=1kb)	1	109249539	109275751	26213	1	1952	ENST00000271332.4	0	ENSG00000143126	CELSR2	cadherin EGF LAG seven-pass G-type receptor 2
chr1	109277310	109277808	499	*	CESC_3462	12.9969	Distal Intergenic	1	109280809	109281679	871	2	84722	ENST00000474126.2	3871	ENSG00000134222	PSRC1	proline and serine rich coiled-coil 1
chr1	109371107	109371605	499	*	CESC_3464	9.03784	Promoter (1-2kb)	1	109368478	109369589	1112	2	6272	ENST00000495777.5	-1518	ENSG00000134243	SORT1	sortilin 1
chr1	109425343	109425841	499	*	CESC_3468	8.76984	Promoter (<=1kb)	1	109401850	109426132	24283	2	5686	ENST00000490870.5	291	ENSG00000143106	PSMA5	proteasome 20S subunit alpha 5
chr1	109483666	109484164	499	*	CESC_3470	34.8385	Promoter (<=1kb)	1	109483905	109492734	8830	1	127002	ENST00000459635.2	0	ENSG00000162650	ATXN7L2	ataxin 7 like 2
chr1	109493772	109494270	499	*	CESC_3471	24.4829	Promoter (<=1kb)	1	109494052	109496272	2221	1	284613	ENST00000393709.3	0	ENSG00000174151	CYB561D1	cytochrome b561 family member D1
chr1	109532211	109532709	499	*	CESC_3474	10.9693	Distal Intergenic	1	109539872	109545844	5973	1	83873	ENST00000404129.6	-7163	ENSG00000156097	GPR61	G protein-coupled receptor 61
chr1	109548322	109548820	499	*	CESC_3477	41.6872	Promoter (<=1kb)	1	109548615	109600195	51581	1	2773	ENST00000369851.7	0	ENSG00000065135	GNAI3	G protein subunit alpha i3
chr1	109615869	109616367	499	*	CESC_3479	10.4262	Promoter (<=1kb)	1	109616104	109631152	15049	1	271	ENST00000531734.6	0	ENSG00000116337	AMPD2	adenosine monophosphate deaminase 2
chr1	109643248	109643746	499	*	CESC_3485	6.80668	Distal Intergenic	1	109656099	109661700	5602	1	2948	ENST00000369836.9	-12353	ENSG00000168765	GSTM4	glutathione S-transferase mu 4
chr1	109667740	109668238	499	*	CESC_3487	10.1301	Promoter (<=1kb)	1	109668022	109683997	15976	1	2946	ENST00000442650.5	0	ENSG00000213366	GSTM2	glutathione S-transferase mu 2
chr1	109717626	109718124	499	*	CESC_3488	8.8564	3' UTR	1	109714616	109717631	3016	1	2949	ENST00000483153.1	3010	ENSG00000134201	GSTM5	glutathione S-transferase mu 5
chr1	109740128	109740626	499	*	CESC_3489	21.1847	Promoter (<=1kb)	1	109733932	109740516	6585	2	2947	ENST00000256594.7	0	ENSG00000134202	GSTM3	glutathione S-transferase mu 3
chr1	109762841	109763339	499	*	CESC_3490	10.9265	Promoter (<=1kb)	1	109751533	109763920	12388	2	79574	ENST00000472325.5	581	ENSG00000198758	EPS8L3	EPS8 like 3
chr1	109816427	109816925	499	*	CESC_3498	8.02172	Distal Intergenic	1	109828355	109871436	43082	1	107985167	ENST00000453347.1	-11430	NA	LINC01768	long intergenic non-protein coding RNA 1768
chr1	109877382	109877880	499	*	CESC_3501	11.1307	Distal Intergenic	1	109910242	109921880	11639	1	1435	ENST00000527192.5	-32362	ENSG00000184371	CSF1	colony stimulating factor 1
chr1	109980850	109981348	499	*	CESC_3512	9.95341	Distal Intergenic	1	109984765	110023741	38977	1	10768	ENST00000393614.8	-3417	ENSG00000168710	AHCYL1	adenosylhomocysteinase like 1
chr1	110034327	110034825	499	*	CESC_3515	32.4988	Promoter (<=1kb)	1	110034624	110054641	20018	1	85369	ENST00000369795.8	0	ENSG00000143093	STRIP1	striatin interacting protein 1
chr1	110056697	110057195	499	*	CESC_3518	5.53613	Intron (ENST00000473429.5/85369, intron 12 of 13)	1	110060397	110064924	4528	2	257	ENST00000649954.1	7729	ENSG00000156150	ALX3	ALX homeobox 3
chr1	110084584	110085082	499	*	CESC_3519	10.8912	Promoter (1-2kb)	1	110082722	110085200	2479	1	104355139	ENST00000702583.1	1862	ENSG00000258673	LINC01397	long intergenic non-protein coding RNA 1397
chr1	110150268	110150766	499	*	CESC_3520	11.359	Promoter (<=1kb)	1	110150494	110202202	51709	1	388662	ENST00000331565.5	0	ENSG00000197106	SLC6A17	solute carrier family 6 member 17
chr1	110207675	110208173	499	*	CESC_3521	7.41146	Promoter (1-2kb)	1	110208834	110209987	1154	2	100873974	ENST00000455967.1	1814	NA	KCNC4-DT	KCNC4 divergent transcript
chr1	110210922	110211420	499	*	CESC_3523	18.1321	Promoter (<=1kb)	1	110211343	110224083	12741	1	3749	ENST00000489935.1	0	ENSG00000116396	KCNC4	potassium voltage-gated channel subfamily C member 4
chr1	110312521	110313019	499	*	CESC_3530	9.35023	Intron (ENST00000449169.1/440600, intron 2 of 3)	1	110338506	110346673	8168	1	64783	ENST00000652747.1	-25487	ENSG00000162775	RBM15	RNA binding motif protein 15
chr1	110338604	110339102	499	*	CESC_3532	82.2454	Promoter (<=1kb)	1	110292260	110339153	46894	2	440600	ENST00000686992.1	51	ENSG00000227963	RBM15-AS1	RBM15 antisense RNA 1
chr1	110407466	110407964	499	*	CESC_3534	27.3314	Promoter (<=1kb)	1	110407525	110416278	8754	1	101410535	ENST00000457535.6	0	ENSG00000224699	LAMTOR5-AS1	LAMTOR5 antisense RNA 1
chr1	110433775	110434273	499	*	CESC_3535	14.8639	Intron (ENST00000626531.1/ENST00000626531.1, intron 1 of 2)	1	110451149	110457358	6210	1	84432	ENST00000271331.4	-16876	ENSG00000143125	PROK1	prokineticin 1
chr1	110463673	110464171	499	*	CESC_3536	7.07107	Distal Intergenic	1	110472543	110474966	2424	1	105378898	ENST00000639693.1	-8372	NA	LOC105378898	uncharacterized LOC105378898
chr1	110477077	110477575	499	*	CESC_3537	16.5693	Intron (ENST00000640695.1/643160, intron 2 of 7)	1	110480752	110491277	10526	1	643160	ENST00000474680.5	-3177	ENSG00000240194	CYMP	chymosin, pseudogene
chr1	110619293	110619791	499	*	CESC_3540	10.6532	Intron (ENST00000369770.7/3737, intron 1 of 4)	1	110602997	110608025	5029	2	3737	ENST00000638532.1	-11268	ENSG00000177301	KCNA2	potassium voltage-gated channel subfamily A member 2
chr1	110875336	110875834	499	*	CESC_3544	12.7444	Promoter (2-3kb)	1	110873183	110892855	19673	1	963	ENST00000471220.5	2153	ENSG00000143119	CD53	CD53 molecule
chr1	110963078	110963576	499	*	CESC_3546	11.7105	Promoter (<=1kb)	1	110947190	110963922	16733	2	55791	ENST00000369763.5	346	ENSG00000121931	LRIF1	ligand dependent nuclear receptor interacting factor 1
chr1	111139902	111140400	499	*	CESC_3548	34.1818	Promoter (<=1kb)	1	111140217	111184842	44626	1	10390	ENST00000700751.1	0	ENSG00000134255	CEPT1	choline/ethanolamine phosphotransferase 1
chr1	111194060	111194558	499	*	CESC_3550	7.8052	Intron (ENST00000357640.9/79961, intron 7 of 11)	1	111187174	111189328	2155	2	79961	ENST00000468692.1	-4732	ENSG00000162777	DENND2D	DENN domain containing 2D
chr1	111200428	111200926	499	*	CESC_3552	14.4638	Promoter (<=1kb)	1	111200771	111243439	42669	1	1117	ENST00000445067.6	0	ENSG00000064886	CHI3L2	chitinase 3 like 2
chr1	111346319	111346817	499	*	CESC_3559	10.8297	Promoter (<=1kb)	1	111346600	111353013	6414	1	128344	ENST00000484512.1	0	ENSG00000173947	PIFO	primary cilia formation
chr1	111446896	111447394	499	*	CESC_3560	6.21094	Promoter (<=1kb)	1	111441298	111447532	6235	2	79084	ENST00000497278.5	138	ENSG00000116455	WDR77	WD repeat domain 77
chr1	111449047	111449545	499	*	CESC_3561	35.39	Promoter (<=1kb)	1	111449464	111462773	13310	1	515	ENST00000369722.8	0	ENSG00000116459	ATP5PB	ATP synthase peripheral stalk-membrane subunit b
chr1	111470995	111471493	499	*	CESC_3562	9.26931	Promoter (2-3kb)	1	111473792	111478512	4721	1	128346	ENST00000343534.9	-2299	ENSG00000143110	C1orf162	chromosome 1 open reading frame 162
chr1	111505725	111506223	499	*	CESC_3563	8.57749	Promoter (2-3kb)	1	111483348	111503633	20286	2	57413	ENST00000369716.9	-2092	ENSG00000121933	TMIGD3	transmembrane and immunoglobulin domain containing 3
chr1	111592889	111593387	499	*	CESC_3567	35.1912	Intron (ENST00000356415.5/5906, intron 1 of 7)	1	111599655	111608318	8664	2	100129269	ENST00000450155.5	14931	NA	LINC01160	long intergenic non-protein coding RNA 1160
chr1	111619502	111620000	499	*	CESC_3569	52.5822	Promoter (<=1kb)	1	111619777	111716668	96892	1	5906	ENST00000687939.1	0	ENSG00000116473	RAP1A	RAP1A, member of RAS oncogene family
chr1	111720543	111721041	499	*	CESC_3571	8.80461	Intron (ENST00000527570.1/55924, intron 1 of 2)	1	111727344	111739253	11910	2	55924	ENST00000527621.1	18212	ENSG00000197852	INKA2	inka box actin regulator 2
chr1	111739224	111739722	499	*	CESC_3574	49.5032	Promoter (<=1kb)	1	111739579	111747798	8220	1	100506343	ENST00000658759.1	0	ENSG00000227811	INKA2-AS1	INKA2 antisense RNA 1
chr1	111755356	111755854	499	*	CESC_3576	49.3161	Promoter (<=1kb)	1	111745299	111755509	10211	2	101928718	ENST00000412270.1	0	ENSG00000284830	LOC101928718	uncharacterized LOC101928718
chr1	111756002	111756500	499	*	CESC_3577	13.2804	Promoter (<=1kb)	1	111756033	111767242	11210	1	11218	ENST00000681747.1	0	ENSG00000064703	DDX20	DEAD-box helicase 20
chr1	111851487	111851985	499	*	CESC_3578	9.15359	Intron (ENST00000369697.5/3752, intron 1 of 5)	1	111853762	111856905	3144	2	100874295	ENST00000439736.1	4920	ENSG00000232558	KCND3-IT1	KCND3 intronic transcript 1
chr1	111938100	111938598	499	*	CESC_3580	8.287	Intron (ENST00000369697.5/3752, intron 1 of 5)	1	111909685	111910930	1246	1	100873995	ENST00000419258.1	28415	ENSG00000237556	KCND3-AS1	KCND3 antisense RNA 1
chr1	111948155	111948653	499	*	CESC_3581	18.9949	Intron (ENST00000369697.5/3752, intron 1 of 5)	1	111770662	111982796	212135	2	3752	ENST00000369697.5	34143	ENSG00000171385	KCND3	potassium voltage-gated channel subfamily D member 3
chr1	111989862	111990360	499	*	CESC_3583	16.3915	Promoter (<=1kb)	1	111990536	111998842	8307	1	643355	ENST00000438293.1	-176	ENSG00000231437	LINC01750	long intergenic non-protein coding RNA 1750
chr1	112369615	112370113	499	*	CESC_3586	9.12855	Promoter (<=1kb)	1	112371004	112371107	104	1	124904812	ENST00000459350.1	-891	ENSG00000238761	LOC124904812	small nucleolar RNA U13
chr1	112390764	112391262	499	*	CESC_3587	21.7581	Distal Intergenic	1	112396214	112461164	64951	1	55917	ENST00000271277.11	-4952	ENSG00000143079	CTTNBP2NL	CTTNBP2 N-terminal like
chr1	112464373	112464871	499	*	CESC_3591	33.6554	Promoter (1-2kb)	1	112466541	112521283	54743	1	7482	ENST00000256640.9	-1670	ENSG00000134245	WNT2B	Wnt family member 2B
chr1	112529227	112529725	499	*	CESC_3598	9.42324	Promoter (2-3kb)	1	112525879	112526952	1074	2	54879	ENST00000477682.1	-2275	ENSG00000007341	ST7L	suppression of tumorigenicity 7 like
chr1	112620060	112620558	499	*	CESC_3604	13.3	Promoter (<=1kb)	1	112619832	112671616	51785	1	829	ENST00000263168.4	228	ENSG00000116489	CAPZA1	capping actin protein of muscle Z-line subunit alpha 1
chr1	112674384	112674882	499	*	CESC_3605	16.2592	Promoter (<=1kb)	1	112674421	112700746	26326	1	4343	ENST00000413052.6	0	ENSG00000155363	MOV10	Mov10 RISC complex RNA helicase
chr1	112704308	112704806	499	*	CESC_3609	16.1403	Promoter (<=1kb)	1	112703001	112704921	1921	2	389	ENST00000414971.1	115	ENSG00000155366	RHOC	ras homolog family member C
chr1	112713797	112714295	499	*	CESC_3613	8.79383	Promoter (<=1kb)	1	112709994	112715255	5262	2	333926	ENST00000471106.5	960	ENSG00000155367	PPM1J	protein phosphatase, Mg2+/Mn2+ dependent 1J
chr1	112718598	112719096	499	*	CESC_3617	12.3391	Promoter (<=1kb)	1	112718905	112727235	8331	1	284467	ENST00000361886.4	0	ENSG00000184599	TAFA3	TAFA chemokine like family member 3
chr1	112735749	112736247	499	*	CESC_3619	9.4054	Distal Intergenic	1	112748095	112748475	381	1	128322	ENST00000458353.1	-11848	ENSG00000234790	NUTF2P4	nuclear transport factor 2 pseudogene 4
chr1	112804122	112804620	499	*	CESC_3621	7.18855	Distal Intergenic	1	112820170	112825741	5572	2	100996702	ENST00000691250.1	21121	ENSG00000215866	LINC01356	long intergenic non-protein coding RNA 1356
chr1	112904000	112904498	499	*	CESC_3624	11.426	Distal Intergenic	1	112918018	112922392	4375	2	6566	ENST00000481750.1	17894	ENSG00000155380	SLC16A1	solute carrier family 16 member 1
chr1	112956027	112956525	499	*	CESC_3627	43.7762	Promoter (<=1kb)	1	112956415	112964072	7658	1	100506392	ENST00000664314.1	0	ENSG00000226419	SLC16A1-AS1	SLC16A1 antisense RNA 1
chr1	112988271	112988769	499	*	CESC_3629	13.0699	Intron (ENST00000435800.6/100506392, intron 2 of 2)	1	112978610	112999636	21027	2	107985189	ENST00000655233.1	10867	NA	LOC107985189	uncharacterized LOC107985189
chr1	113064048	113064546	499	*	CESC_3631	9.7782	Intron (ENST00000421157.2/100996251, intron 1 of 2)	1	113011687	113073113	61427	2	100996251	ENST00000421157.2	8567	ENSG00000238198	LRIG2-DT	LRIG2 divergent transcript
chr1	113191541	113192039	499	*	CESC_3633	36.5591	Distal Intergenic	1	113103201	113124997	21797	1	9860	ENST00000466161.1	88340	ENSG00000198799	LRIG2	leucine rich repeats and immunoglobulin like domains 2
chr1	113247373	113247871	499	*	CESC_3636	16.5353	Distal Intergenic	1	113390515	113685923	295409	1	260425	ENST00000307546.14	-142644	ENSG00000081026	MAGI3	membrane associated guanylate kinase, WW and PDZ domain containing 3
chr1	113576174	113576672	499	*	CESC_3647	11.7092	Intron (ENST00000307546.14/260425, intron 2 of 20)	1	113699875	113705981	6107	2	10745	ENST00000481652.1	129309	ENSG00000116793	PHTF1	putative homeodomain transcription factor 1
chr1	113783428	113783926	499	*	CESC_3651	10.6674	Intron (ENST00000261441.9/54665, intron 2 of 6)	1	113766145	113768034	1890	2	54665	ENST00000369581.2	-15394	ENSG00000081019	RSBN1	round spermatid basic protein 1
chr1	113812164	113812662	499	*	CESC_3654	83.1063	Promoter (<=1kb)	1	113812379	113823496	11118	1	100287722	ENST00000429398.5	0	ENSG00000226167	AP4B1-AS1	AP4B1 antisense RNA 1
chr1	113871509	113872007	499	*	CESC_3655	15.5746	Promoter (<=1kb)	1	113813811	113871712	57902	2	26191	ENST00000359785.10	0	ENSG00000134242	PTPN22	protein tyrosine phosphatase non-receptor type 22
chr1	113885091	113885589	499	*	CESC_3657	4.78098	Promoter (<=1kb)	1	113878989	113885455	6467	2	440603	ENST00000650418.1	0	ENSG00000188761	BCL2L15	BCL2 like 15
chr1	113904357	113904855	499	*	CESC_3659	24.5968	Promoter (<=1kb)	1	113894194	113904799	10606	2	10717	ENST00000369569.6	0	ENSG00000134262	AP4B1	adaptor related protein complex 4 subunit beta 1
chr1	113905457	113905955	499	*	CESC_3661	12.1218	Promoter (<=1kb)	1	113905409	113914072	8664	1	64858	ENST00000466480.2	48	ENSG00000118655	DCLRE1B	DNA cross-link repair 1B
chr1	113929309	113929807	499	*	CESC_3662	40.1159	Promoter (<=1kb)	1	113924000	113929318	5319	2	101928846	ENST00000441071.5	0	ENSG00000235527	HIPK1-AS1	HIPK1 antisense RNA 1
chr1	113930038	113930536	499	*	CESC_3663	23.1553	Promoter (<=1kb)	1	113930505	113940740	10236	1	204851	ENST00000514621.5	0	ENSG00000163349	HIPK1	homeodomain interacting protein kinase 1
chr1	113979126	113979624	499	*	CESC_3664	7.83239	Promoter (<=1kb)	1	113979391	113982254	2864	1	56944	ENST00000393300.6	0	ENSG00000116774	OLFML3	olfactomedin like 3
chr1	114282750	114283248	499	*	CESC_3666	4.86013	Distal Intergenic	1	114206427	114262278	55852	2	107985443	ENST00000420156.2	-20472	NA	LOC107985443	uncharacterized LOC107985443
chr1	114346416	114346914	499	*	CESC_3667	27.3667	Distal Intergenic	1	114397608	114399609	2002	2	51592	ENST00000478032.1	52695	ENSG00000197323	TRIM33	tripartite motif containing 33
chr1	114581447	114581945	499	*	CESC_3672	33.5149	Promoter (<=1kb)	1	114567557	114581615	14059	2	10286	ENST00000369541.4	0	ENSG00000116752	BCAS2	BCAS2 pre-mRNA processing factor
chr1	114595556	114596054	499	*	CESC_3673	15.3042	Exon (ENST00000393276.7/163259, exon 14 of 18)	1	114582851	114588557	5707	2	163259	ENST00000495031.5	-6999	ENSG00000175984	DENND2C	DENN domain containing 2C
chr1	114716576	114717074	499	*	CESC_3679	25.5778	Promoter (<=1kb)	1	114704469	114716771	12303	2	4893	ENST00000369535.5	0	ENSG00000213281	NRAS	NRAS proto-oncogene, GTPase
chr1	114719327	114719825	499	*	CESC_3680	7.31656	Promoter (<=1kb)	1	114717802	114718938	1137	2	7812	ENST00000483407.1	-389	ENSG00000009307	CSDE1	cold shock domain containing E1
chr1	114780443	114780941	499	*	CESC_3684	24.9791	Promoter (<=1kb)	1	114769479	114780685	11207	2	80143	ENST00000060969.6	0	ENSG00000052723	SIKE1	suppressor of IKBKE 1
chr1	115051848	115052346	499	*	CESC_3686	9.39496	Intron (ENST00000369516.7/10100, intron 7 of 7)	1	115050445	115058425	7981	2	10100	ENST00000491992.1	6079	ENSG00000134198	TSPAN2	tetraspanin 2
chr1	115099253	115099751	499	*	CESC_3692	10.9051	Promoter (<=1kb)	1	115099580	115102686	3107	1	105378916	ENST00000448680.2	0	ENSG00000233730	LINC01765	long intergenic non-protein coding RNA 1765
chr1	115323355	115323853	499	*	CESC_3698	7.85823	Intron (ENST00000425449.1/112840934, intron 1 of 1)	1	115285917	115338249	52333	2	4803	ENST00000369512.3	14396	ENSG00000134259	NGF	nerve growth factor
chr1	115411586	115412084	499	*	CESC_3699	14.0762	Distal Intergenic	1	115356664	115364897	8234	2	112268234	ENST00000661854.1	-46689	ENSG00000287103	LOC112268234	uncharacterized LOC112268234
chr1	115545657	115546155	499	*	CESC_3701	10.9023	Distal Intergenic	1	115621872	115622005	134	2	124900438	ENST00000384771.1	75850	ENSG00000207502	LOC124900438	small nucleolar RNA SNORA42/SNORA80 family
chr1	115641708	115642206	499	*	CESC_3702	13.0089	Promoter (<=1kb)	1	115641970	115698221	56252	1	81839	ENST00000355485.7	0	ENSG00000173218	VANGL1	VANGL planar cell polarity protein 1
chr1	115713817	115714315	499	*	CESC_3706	9.83468	Intron (ENST00000261448.6/845, intron 8 of 10)	1	115727025	115732927	5903	2	845	ENST00000488931.1	18612	ENSG00000118729	CASQ2	calsequestrin 2
chr1	115829219	115829717	499	*	CESC_3712	14.7522	Distal Intergenic	1	115838052	115840741	2690	2	4808	ENST00000429731.1	11024	ENSG00000177551	NHLH2	nescient helix-loop-helix 2
chr1	115976233	115976731	499	*	CESC_3716	13.8293	Promoter (<=1kb)	1	115976513	116070054	93542	1	55356	ENST00000369503.9	0	ENSG00000163393	SLC22A15	solute carrier family 22 member 15
chr1	116109738	116110236	499	*	CESC_3718	9.4243	Promoter (1-2kb)	1	116111399	116138149	26751	1	126868	ENST00000369500.4	-1163	ENSG00000173212	MAB21L3	mab-21 like 3
chr1	116254818	116255316	499	*	CESC_3729	8.0366	Distal Intergenic	1	116278606	116278821	216	1	124904669	ENST00000408113.2	-23290	ENSG00000221040	LOC124904669	small nucleolar RNA U3
chr1	116289209	116289707	499	*	CESC_3733	9.64684	Exon (ENST00000660713.1/105378920, exon 3 of 3)	1	116289237	116297621	8385	2	105378920	ENST00000660713.1	7914	NA	LOC105378920	uncharacterized LOC105378920
chr1	116340748	116341246	499	*	CESC_3735	16.2287	Distal Intergenic	1	116372668	116388155	15488	1	476	ENST00000418797.5	-31422	ENSG00000163399	ATP1A1	ATPase Na+/K+ transporting subunit alpha 1
chr1	116418350	116418848	499	*	CESC_3742	13.7596	Promoter (<=1kb)	1	116378437	116418607	40171	2	84852	ENST00000675607.1	0	ENSG00000203865	ATP1A1-AS1	ATP1A1 antisense RNA 1
chr1	116485205	116485703	499	*	CESC_3743	7.76872	Distal Intergenic	1	116452646	116478842	26197	2	101929023	ENST00000443219.5	-6363	ENSG00000233154	LINC01762	long intergenic non-protein coding RNA 1762
chr1	116501465	116501963	499	*	CESC_3744	6.32152	Intron (ENST00000660250.1/112268235, intron 1 of 1)	1	116493350	116502634	9285	1	112268235	ENST00000660250.1	8115	NA	LOC112268235	uncharacterized LOC112268235
chr1	116537306	116537804	499	*	CESC_3749	30.8392	Intron (ENST00000369489.10/965, intron 2 of 5)	1	116519231	116544590	25360	2	965	ENST00000526981.1	6786	ENSG00000116815	CD58	CD58 molecule
chr1	116553288	116553786	499	*	CESC_3751	8.49982	Intron (ENST00000369489.10/965, intron 1 of 5)	1	116560024	116560111	88	2	100616384	ENST00000585049.1	6325	ENSG00000264419	MIR548AC	microRNA 548ac
chr1	116621730	116622228	499	*	CESC_3756	7.55379	Intron (ENST00000369483.5/3321, intron 2 of 11)	1	116616264	116646945	30682	2	3321	ENST00000481589.1	24717	ENSG00000143061	IGSF3	immunoglobulin superfamily member 3
chr1	116693770	116694268	499	*	CESC_3759	23.6768	Promoter (<=1kb)	1	116694112	116706603	12492	1	388667	ENST00000624685.1	0	ENSG00000203864	LINC02868	long intergenic non-protein coding RNA 2868
chr1	116737233	116737731	499	*	CESC_3765	6.90509	Distal Intergenic	1	116754430	116769229	14800	1	914	ENST00000369478.4	-16699	ENSG00000116824	CD2	CD2 molecule
chr1	116853601	116854099	499	*	CESC_3769	11.8208	Distal Intergenic	1	116909916	116990353	80438	1	5738	ENST00000393203.3	-55817	ENSG00000134247	PTGFRN	prostaglandin F2 receptor inhibitor
chr1	116990557	116991055	499	*	CESC_3780	11.9085	Downstream (<=300bp)	1	117001750	117034250	32501	1	9398	ENST00000256652.8	-10695	ENSG00000134256	CD101	CD101 molecule
chr1	117051318	117051816	499	*	CESC_3781	11.9556	Intron (ENST00000445523.1/101929099, intron 1 of 3)	1	117025482	117059490	34009	2	101929099	ENST00000445523.1	7674	ENSG00000236137	CD101-AS1	CD101 antisense RNA 1
chr1	117059937	117060435	499	*	CESC_3783	62.4377	Promoter (<=1kb)	1	117060326	117107453	47128	1	8458	ENST00000369466.9	0	ENSG00000116830	TTF2	transcription termination factor 2
chr1	117093857	117094355	499	*	CESC_3788	8.11536	Promoter (<=1kb)	1	117094643	117094728	86	1	100126331	ENST00000401111.1	-288	ENSG00000215930	MIR942	microRNA 942
chr1	117121593	117122091	499	*	CESC_3789	58.3741	Promoter (<=1kb)	1	117111060	117121749	10690	2	80263	ENST00000256649.9	0	ENSG00000134253	TRIM45	tripartite motif containing 45
chr1	117165993	117166491	499	*	CESC_3790	10.6228	Intron (ENST00000359008.8/79679, intron 2 of 5)	1	117143587	117173266	29680	2	79679	ENST00000359008.8	6775	ENSG00000134258	VTCN1	V-set domain containing T cell activation inhibitor 1
chr1	117268886	117269384	499	*	CESC_3795	7.27711	Promoter (2-3kb)	1	117272182	117321330	49149	1	104355292	ENST00000664471.1	-2798	ENSG00000235202	LINC01525	long intergenic non-protein coding RNA 1525
chr1	117357988	117358486	499	*	CESC_3797	9.26623	Distal Intergenic	1	117367449	117528872	161424	1	10905	ENST00000356554.7	-8963	ENSG00000198162	MAN1A2	mannosidase alpha class 1A member 2
chr1	117571093	117571591	499	*	CESC_3802	7.26902	Distal Intergenic	1	117604624	117605685	1062	2	100996263	ENST00000456126.1	34094	ENSG00000236866	TENT5C-DT	TENT5C divergent transcript
chr1	117606248	117606746	499	*	CESC_3805	21.842	Promoter (<=1kb)	1	117606048	117628389	22342	1	54855	ENST00000369448.4	200	ENSG00000183508	TENT5C	terminal nucleotidyltransferase 5C
chr1	117656196	117656694	499	*	CESC_3808	10.863	Distal Intergenic	1	117688621	117688742	122	2	124900444	ENST00000390964.1	32048	ENSG00000212266	LOC124900444	small nucleolar RNA SNORA40
chr1	117928740	117929238	499	*	CESC_3813	12.3826	Promoter (<=1kb)	1	117912530	117929560	17031	2	54834	ENST00000494224.1	322	ENSG00000196505	GDAP2	ganglioside induced differentiation associated protein 2
chr1	117929436	117929934	499	*	CESC_3814	38.5847	Promoter (<=1kb)	1	117929720	117941788	12069	1	10885	ENST00000369441.7	0	ENSG00000065183	WDR3	WD repeat domain 3
chr1	118028247	118028745	499	*	CESC_3815	12.345	Exon (ENST00000336338.10/200162, exon 26 of 49)	1	118031746	118039342	7597	2	200162	ENST00000486589.1	10597	ENSG00000155761	SPAG17	sperm associated antigen 17
chr1	118184975	118185473	499	*	CESC_3816	14.8809	Promoter (<=1kb)	1	118185349	118207051	21703	1	105378930	ENST00000664031.1	0	ENSG00000287980	LOC105378930	uncharacterized LOC105378930
chr1	118831338	118831836	499	*	CESC_3819	13.4076	Distal Intergenic	1	118883047	118914125	31079	2	6913	ENST00000449873.5	82289	ENSG00000092607	TBX15	T-box transcription factor 15
chr1	119001426	119001924	499	*	CESC_3821	11.3304	Promoter (<=1kb)	1	119000618	119001405	788	2	105378933	ENST00000449439.1	-21	ENSG00000226172	LOC105378933	uncharacterized LOC105378933
chr1	119046197	119046695	499	*	CESC_3825	6.6157	Promoter (<=1kb)	1	119047405	119064785	17381	1	104472716	ENST00000423984.2	-710	NA	WARS2-IT1	WARS2 intronic transcript 1
chr1	119139785	119140283	499	*	CESC_3826	16.6186	Promoter (<=1kb)	1	119140391	119238057	97667	1	101929147	ENST00000667138.1	-108	ENSG00000231365	WARS2-AS1	WARS2 antisense RNA 1
chr1	119254287	119254785	499	*	CESC_3828	6.00342	Intron (ENST00000418015.1/101929147, intron 4 of 6)	1	119327399	119330815	3417	1	105378934	ENST00000420059.6	-72614	ENSG00000232650	LINC01780	long intergenic non-protein coding RNA 1780
chr1	119648071	119648569	499	*	CESC_3830	42.2464	Promoter (<=1kb)	1	119648411	119744190	95780	1	26227	ENST00000641597.1	0	ENSG00000092621	PHGDH	phosphoglycerate dehydrogenase
chr1	119782930	119783428	499	*	CESC_3837	10.8701	Distal Intergenic	1	119748384	119768905	20522	2	3158	ENST00000544913.2	-14025	ENSG00000134240	HMGCS2	3-hydroxy-3-methylglutaryl-CoA synthase 2
chr1	119791360	119791858	499	*	CESC_3839	6.41948	Distal Intergenic	1	119794413	119808805	14393	2	83998	ENST00000530654.1	16947	ENSG00000134193	REG4	regenerating family member 4
chr1	119973880	119974378	499	*	CESC_3840	12.1355	Intron (ENST00000256646.7/4853, intron 5 of 33)	1	119950365	119987050	36686	2	4853	ENST00000640021.1	12672	ENSG00000134250	NOTCH2	notch receptor 2
chr1	120176292	120176790	499	*	CESC_3844	17.8446	Promoter (<=1kb)	1	120150898	120176520	25623	2	9554	ENST00000578049.4	0	ENSG00000265808	SEC22B	SEC22 homolog B, vesicle trafficking protein
chr1	120354747	120355245	499	*	CESC_3845	10.3388	Promoter (<=1kb)	1	120354987	120355148	162	1	124904631	ENST00000614085.1	0	ENSG00000273727	LOC124904631	U1 spliceosomal RNA
chr1	120558611	120559109	499	*	CESC_3846	10.1015	Intron (ENST00000612480.2/100996724, intron 7 of 41)	1	120528387	120548357	19971	2	100996724	ENST00000637601.1	-10254	NA	PDE4DIPP2	PDE4DIP pseudogene 2
chr1	120850663	120851161	499	*	CESC_3847	13.7786	Promoter (<=1kb)	1	120849674	120850985	1312	2	101954277	ENST00000664186.1	0	ENSG00000275538	RNVU1-19	RNA, variant U1 small nuclear 19
chr1	120942099	120942597	499	*	CESC_3848	12.27	Promoter (<=1kb)	1	120942600	120942763	164	1	101954264	ENST00000612985.1	-3	ENSG00000277610	RNVU1-4	RNA, variant U1 small nuclear 4
chr1	121097463	121097961	499	*	CESC_3849	15.568	Promoter (<=1kb)	1	121090289	121097655	7367	2	100996318	ENST00000457996.1	0	ENSG00000233029	LOC100996318	uncharacterized LOC100996318
chr1	121184413	121184911	499	*	CESC_3850	78.6501	Promoter (<=1kb)	1	121184811	121187305	2495	1	653464	ENST00000617209.1	0	ENSG00000171943	SRGAP2C	SLIT-ROBO Rho GTPase activating protein 2C
chr1	121518876	121519374	499	*	CESC_3851	7.34532	Promoter (<=1kb)	1	121519103	121569426	50324	1	647121	ENST00000618253.2	0	ENSG00000291141	EMBP1	embigin pseudogene 1
chr1	143214444	143214942	499	*	CESC_3856	12.0131	Distal Intergenic	1	143419625	143420207	583	2	107985200	ENST00000622095.1	205265	ENSG00000232527	LOC107985200	uncharacterized LOC107985200
chr1	144103998	144104496	499	*	CESC_3857	9.92941	Distal Intergenic	1	143975087	144068350	93264	1	100996712	ENST00000605551.2	128911	NA	SRGAP2D	SLIT-ROBO Rho GTPase activating protein 2D (pseudogene)
chr1	144412068	144412566	499	*	CESC_3858	35.0408	Promoter (<=1kb)	1	144412576	144412740	165	1	101954267	ENST00000384476.1	-10	ENSG00000207205	RNVU1-15	RNA, variant U1 small nuclear 15
chr1	144461393	144461891	499	*	CESC_3860	14.0729	Promoter (<=1kb)	1	144421390	144461647	40258	2	284565	ENST00000488031.6	0	ENSG00000266338	NBPF15	NBPF member 15
chr1	144524063	144524561	499	*	CESC_3861	10.1946	Promoter (<=1kb)	1	144523860	144524021	162	2	124904624	ENST00000618578.1	-42	ENSG00000275291	LOC124904624	U1 spliceosomal RNA
chr1	144546513	144547011	499	*	CESC_3862	25.1598	Exon (ENST00000703054.1/ENST00000703054.1, exon 1 of 1)	1	144551779	144551943	165	2	6063	ENST00000617626.1	4932	ENSG00000278099	RNVU1-2A	RNA, variant U1 small nuclear 2A
chr1	144560560	144561058	499	*	CESC_3865	17.1276	Promoter (<=1kb)	1	144560666	144560829	164	2	124904616	ENST00000610976.1	0	ENSG00000277918	LOC124904616	U1 spliceosomal RNA
chr1	145215005	145215503	499	*	CESC_3866	6.11667	Promoter (<=1kb)	1	145214851	145215938	1088	1	100996740	ENST00000628937.1	154	NA	LOC100996740	uncharacterized LOC100996740
chr1	145215893	145216391	499	*	CESC_3867	11.0211	Promoter (<=1kb)	1	145164099	145216058	51960	2	103091866	ENST00000621798.4	0	ENSG00000290867	LINC01145	long intergenic non-protein coding RNA 1145
chr1	145280924	145281422	499	*	CESC_3868	34.7697	Promoter (<=1kb)	1	145281116	145281279	164	1	101954266	ENST00000384770.1	0	ENSG00000207501	RNVU1-14	RNA, variant U1 small nuclear 14
chr1	145425372	145425870	499	*	CESC_3871	11.0549	Promoter (<=1kb)	1	145290005	145425603	135599	2	100288142	ENST00000698833.1	0	ENSG00000162825	NBPF20	NBPF member 20
chr1	145465502	145466000	499	*	CESC_3872	12.4766	Promoter (<=1kb)	1	145465617	145465780	164	2	124904619	ENST00000605806.1	0	ENSG00000270722	LOC124904619	U1 spliceosomal RNA
chr1	145607694	145608192	499	*	CESC_3873	32.3327	Promoter (<=1kb)	1	145572345	145607858	35514	2	101929780	ENST00000619932.4	0	ENSG00000291005	NBPF25P	NBPF member 25, pseudogene
chr1	145690501	145690999	499	*	CESC_3874	9.37528	Promoter (<=1kb)	1	145670985	145691802	20818	2	5174	ENST00000344770.6	803	ENSG00000174827	PDZK1	PDZ domain containing 1
chr1	145736690	145737188	499	*	CESC_3875	8.49925	3' UTR	1	145728328	145738493	10166	1	11126	ENST00000584442.2	8362	ENSG00000117281	CD160	CD160 molecule
chr1	145823815	145824313	499	*	CESC_3876	30.4906	Promoter (<=1kb)	1	145824053	145844383	20331	1	10623	ENST00000698751.1	0	ENSG00000186141	POLR3C	RNA polymerase III subunit C
chr1	145845421	145845919	499	*	CESC_3877	16.2519	Promoter (<=1kb)	1	145845630	145848954	3325	1	200035	ENST00000334513.6	0	ENSG00000186364	NUDT17	nudix hydrolase 17
chr1	145858201	145858699	499	*	CESC_3879	12.6592	Promoter (<=1kb)	1	145854610	145859035	4426	2	10401	ENST00000498436.2	336	ENSG00000131788	PIAS3	protein inhibitor of activated STAT 3
chr1	145877978	145878476	499	*	CESC_3882	17.1961	Exon (ENST00000544626.2/148741, exon 2 of 12)	1	145866560	145885866	19307	2	148741	ENST00000544626.2	7390	ENSG00000198483	ANKRD35	ankyrin repeat domain 35
chr1	145918472	145918970	499	*	CESC_3888	40.3799	Promoter (<=1kb)	1	145911350	145918717	7368	2	8799	ENST00000369306.8	0	ENSG00000131779	PEX11B	peroxisomal biogenesis factor 11 beta
chr1	145919003	145919501	499	*	CESC_3889	20.1121	Promoter (<=1kb)	1	145919013	145920200	1188	1	114814	ENST00000604273.1	0	ENSG00000211451	GNRHR2	gonadotropin releasing hormone receptor 2 (pseudogene)
chr1	145926708	145927206	499	*	CESC_3890	13.3986	Promoter (<=1kb)	1	145926774	145927736	963	1	105371260	ENST00000447686.2	0	ENSG00000234222	LIX1L-AS1	LIX1L antisense RNA 1
chr1	145957269	145957767	499	*	CESC_3892	23.4427	Promoter (<=1kb)	1	145933423	145958017	24595	2	128077	ENST00000604000.4	250	ENSG00000271601	LIX1L	limb and CNS expressed 1 like
chr1	145960359	145960857	499	*	CESC_3894	12.0147	Promoter (1-2kb)	1	145961404	145962596	1193	2	284615	ENST00000619813.1	1739	ENSG00000272031	ANKRD34A	ankyrin repeat domain 34A
chr1	145977443	145977941	499	*	CESC_3897	13.3644	Exon (ENST00000625258.1/84265, exon 3 of 4)	1	145964716	145978519	13804	1	84265	ENST00000471706.1	12727	ENSG00000121851	POLR3GL	RNA polymerase III subunit GL
chr1	145979345	145979843	499	*	CESC_3899	69.7852	Distal Intergenic	1	145993579	145994216	638	2	10628	ENST00000486597.1	14373	ENSG00000265972	TXNIP	thioredoxin interacting protein
chr1	146035428	146035926	499	*	CESC_3907	15.6634	Promoter (<=1kb)	1	146017547	146036746	19200	2	148738	ENST00000636675.1	820	ENSG00000168509	HJV	hemojuvelin BMP co-receptor
chr1	146051491	146051989	499	*	CESC_3911	7.49895	Promoter (<=1kb)	1	146050441	146052244	1804	2	101954276	ENST00000659152.1	255	ENSG00000201558	RNVU1-6	RNA, variant U1 small nuclear 6
chr1	146052253	146052751	499	*	CESC_3912	23.1482	Promoter (<=1kb)	1	146052566	146059356	6791	1	101928979	ENST00000610820.4	0	NA	LINC01719	long intergenic non-protein coding RNA 1719
chr1	146369806	146370304	499	*	CESC_3913	7.44555	Intron (ENST00000643391.1/112268274, intron 2 of 4)	1	146376807	146376970	164	1	124904613	ENST00000615842.1	-6503	ENSG00000273768	LOC124904613	U1 spliceosomal RNA
chr1	146387350	146387848	499	*	CESC_3916	24.1771	Promoter (<=1kb)	1	146387202	146388092	891	1	100996756	ENST00000660431.1	148	NA	LOC100996756	uncharacterized LOC100996756
chr1	146409361	146409859	499	*	CESC_3917	5.25421	Promoter (<=1kb)	1	146409903	146410062	160	1	124904634	ENST00000620022.1	-44	ENSG00000274428	LOC124904634	U1 spliceosomal RNA
chr1	146938108	146938606	499	*	CESC_3918	15.9605	Promoter (<=1kb)	1	146938324	146996198	57875	1	149013	ENST00000698835.1	0	ENSG00000268043	NBPF12	NBPF member 12
chr1	147084754	147085252	499	*	CESC_3920	12.946	Promoter (<=1kb)	1	147084616	147084756	141	2	101447996	ENST00000651973.1	0	ENSG00000286172	RNVU1-8	RNA, variant U1 small nuclear 8
chr1	147167277	147167775	499	*	CESC_3921	23.4766	Exon (ENST00000254101.4/5565, exon 3 of 8)	1	147155106	147172470	17365	2	5565	ENST00000254101.4	4695	ENSG00000131791	PRKAB2	protein kinase AMP-activated non-catalytic subunit beta 2
chr1	147237133	147237631	499	*	CESC_3923	9.42887	Intron (ENST00000651151.1/9557, intron 2 of 13)	1	147242654	147295730	53077	1	9557	ENST00000652587.1	-5023	ENSG00000131778	CHD1L	chromodomain helicase DNA binding protein 1 like
chr1	147402312	147402810	499	*	CESC_3929	4.59034	Intron (ENST00000619867.4/100289211, intron 4 of 5)	1	147258885	147517875	258991	2	100289211	ENST00000619867.4	115065	ENSG00000278811	LINC00624	long intergenic non-protein coding RNA 624
chr1	147540993	147541491	499	*	CESC_3931	14.6108	Promoter (<=1kb)	1	147541501	147626180	84680	1	607	ENST00000683836.1	-10	ENSG00000116128	BCL9	BCL9 transcription coactivator
chr1	147640707	147641205	499	*	CESC_3936	9.90161	Intron (ENST00000609196.5/51205, intron 5 of 5)	1	147647368	147650682	3315	2	51205	ENST00000460583.1	9477	ENSG00000162836	ACP6	acid phosphatase 6, lysophosphatidic
chr1	147716950	147717448	499	*	CESC_3940	39.2014	Distal Intergenic	1	147756199	147760602	4404	2	2702	ENST00000579774.3	43154	ENSG00000265107	GJA5	gap junction protein alpha 5
chr1	147822160	147822658	499	*	CESC_3943	6.74423	Distal Intergenic	1	147777590	147788953	11364	1	102723321	ENST00000426504.1	44570	NA	LOC102723321	uncharacterized LOC102723321
chr1	147890122	147890620	499	*	CESC_3945	7.39611	Distal Intergenic	1	147902795	147909269	6475	1	2703	ENST00000369235.2	-12175	ENSG00000121634	GJA8	gap junction protein alpha 8
chr1	147928111	147928609	499	*	CESC_3946	32.3006	Promoter (<=1kb)	1	147928393	147993339	64947	1	51463	ENST00000488165.5	0	ENSG00000188092	GPR89B	G protein-coupled receptor 89B
chr1	148038419	148038917	499	*	CESC_3947	25.2324	Promoter (<=1kb)	1	148038753	148038916	164	2	26864	ENST00000383858.1	0	ENSG00000206585	RNVU1-7	RNA, variant U1 small nuclear 7
chr1	148151434	148151932	499	*	CESC_3948	7.65901	Promoter (<=1kb)	1	148102151	148151988	49838	2	200030	ENST00000614506.4	56	ENSG00000263956	NBPF11	NBPF member 11
chr1	148262988	148263486	499	*	CESC_3950	16.0756	Exon (ENST00000363009.1/ENST00000363009.1, exon 1 of 1)	1	148208088	148255012	46925	2	101927468	ENST00000628063.2	-7976	ENSG00000227733	LOC101927468	uncharacterized LOC101927468
chr1	148280430	148280928	499	*	CESC_3951	7.98869	Promoter (<=1kb)	1	148271884	148280749	8866	2	105371226	ENST00000428035.1	0	NA	LINC01731	long intergenic non-protein coding RNA 1731
chr1	148334217	148334715	499	*	CESC_3952	15.3639	Promoter (<=1kb)	1	148334479	148334554	76	2	100847044	ENST00000635826.1	0	ENSG00000283676	MIR5087	microRNA 5087
chr1	148334781	148335279	499	*	CESC_3953	27.6653	Promoter (<=1kb)	1	148290889	148334975	44087	2	105371225	ENST00000652758.1	0	NA	LOC105371225	uncharacterized LOC105371225
chr1	148361414	148361912	499	*	CESC_3954	12.0146	Promoter (<=1kb)	1	148362370	148362533	164	2	101954273	ENST00000384610.1	621	ENSG00000207340	RNVU1-1	RNA, variant U1 small nuclear 1
chr1	148402157	148402655	499	*	CESC_3960	24.1623	Promoter (<=1kb)	1	148402516	148425219	22704	1	100132057	ENST00000634549.1	0	ENSG00000291232	PDE4DIPP6	PDE4DIP pseudogene 6
chr1	148522062	148522560	499	*	CESC_3964	26.4103	Promoter (<=1kb)	1	148522601	148522765	165	1	124904621	ENST00000622285.1	-41	ENSG00000274210	LOC124904621	U1 spliceosomal RNA
chr1	148674453	148674951	499	*	CESC_3966	1.76342	Intron (ENST00000606877.2/100996763, intron 1 of 7)	1	148593645	148679742	86098	2	100996763	ENST00000606877.2	4791	ENSG00000286019	NOTCH2NLB	notch 2 N-terminal like B
chr1	148951809	148952307	499	*	CESC_3967	20.0319	Promoter (<=1kb)	1	148951937	148981746	29810	1	9659	ENST00000479408.6	0	ENSG00000178104	PDE4DIP	phosphodiesterase 4D interacting protein
chr1	149103316	149103814	499	*	CESC_3968	9.48175	Promoter (<=1kb)	1	149052186	149103551	51366	2	400818	ENST00000698832.1	0	ENSG00000269713	NBPF9	NBPF member 9
chr1	149390169	149390667	499	*	CESC_3969	14.1654	Promoter (<=1kb)	1	149390621	149471833	81213	1	100996717	ENST00000650865.2	0	ENSG00000286219	NOTCH2NLC	notch 2 N-terminal like C
chr1	149636215	149636713	499	*	CESC_3971	21.6867	Promoter (<=1kb)	1	149636489	149661606	25118	1	57234	ENST00000439719.5	0	ENSG00000291158	LINC00869	long intergenic non-protein coding RNA 869
chr1	149792832	149793330	499	*	CESC_3972	13.1485	Promoter (<=1kb)	1	149785659	149793020	7362	2	124904411	ENST00000428289.1	0	ENSG00000233030	LOC124904411	uncharacterized LOC124904411
chr1	149812221	149812719	499	*	CESC_3973	29.2876	Promoter (<=1kb)	1	149782689	149812373	29685	2	440689	ENST00000545683.1	0	ENSG00000203814	H2BC18	H2B clustered histone 18
chr1	149813458	149813956	499	*	CESC_3974	9.60214	Promoter (<=1kb)	1	149813225	149813693	469	2	653604	ENST00000331491.2	0	ENSG00000183598	H3C13	H3 clustered histone 13
chr1	149844086	149844584	499	*	CESC_3975	5.40117	Promoter (1-2kb)	1	149842218	149842750	533	2	8337	ENST00000369159.3	-1336	ENSG00000288825	H2AC18	H2A clustered histone 18
chr1	149848592	149849090	499	*	CESC_3976	7.0291	Promoter (1-2kb)	1	149850193	149850772	580	2	337873	ENST00000498492.2	1682	ENSG00000261716	H2BC20P	H2B clustered histone 20, pseudogene
chr1	149884936	149885434	499	*	CESC_3978	13.2927	Promoter (1-2kb)	1	149884459	149886682	2224	2	8349	ENST00000369155.4	1248	ENSG00000184678	H2BC21	H2B clustered histone 21
chr1	149886551	149887049	499	*	CESC_3980	61.4087	Promoter (<=1kb)	1	149886918	149887411	494	1	8338	ENST00000331380.4	0	ENSG00000184260	H2AC20	H2A clustered histone 20
chr1	149887317	149887815	499	*	CESC_3981	23.5614	Promoter (<=1kb)	1	149887890	149900491	12602	1	51027	ENST00000369153.2	-75	ENSG00000178096	BOLA1	bolA family member 1
chr1	149887824	149888322	499	*	CESC_3982	46.6503	Promoter (<=1kb)	1	149887469	149887965	497	2	317772	ENST00000331128.6	0	ENSG00000184270	H2AC21	H2A clustered histone 21
chr1	149927617	149928115	499	*	CESC_3984	30.6252	Promoter (<=1kb)	1	149923317	149927803	4487	2	10262	ENST00000271628.9	0	ENSG00000143368	SF3B4	splicing factor 3b subunit 4
chr1	149936649	149937147	499	*	CESC_3985	9.61254	Promoter (<=1kb)	1	149928651	149936825	8175	2	10903	ENST00000466496.5	0	ENSG00000014914	MTMR11	myotubularin related protein 11
chr1	149961972	149962470	499	*	CESC_3988	9.77553	Exon (ENST00000619871.1/56957, exon 4 of 4)	1	149960927	149971261	10335	2	56957	ENST00000619871.1	8791	ENSG00000264522	OTUD7B	OTU deubiquitinase 7B
chr1	150061450	150061948	499	*	CESC_3994	16.3848	Intron (ENST00000648868.1/56957, intron 1 of 5)	1	150067279	150145323	78045	1	11311	ENST00000643970.2	-5331	ENSG00000136631	VPS45	vacuolar protein sorting 45 homolog
chr1	150149646	150150144	499	*	CESC_3997	22.4879	Promoter (<=1kb)	1	150149916	150160065	10150	1	51177	ENST00000369124.5	0	ENSG00000023902	PLEKHO1	pleckstrin homology domain containing O1
chr1	150160357	150160855	499	*	CESC_3999	11.9513	Promoter (<=1kb)	1	150159405	150164720	5316	1	105371433	ENST00000502767.1	952	NA	LINC02988	long intergenic non-protein coding RNA 2988
chr1	150213469	150213967	499	*	CESC_4001	17.6051	Distal Intergenic	1	150220378	150226730	6353	2	81611	ENST00000534437.1	12763	ENSG00000143401	ANP32E	acidic nuclear phosphoprotein 32 family member E
chr1	150260007	150260505	499	*	CESC_4006	9.17981	Promoter (1-2kb)	1	150258094	150263376	5283	1	23632	ENST00000483993.3	1913	ENSG00000118298	CA14	carbonic anhydrase 14
chr1	150268165	150268663	499	*	CESC_4007	14.7621	Promoter (<=1kb)	1	150267370	150268566	1197	2	51107	ENST00000476538.1	0	ENSG00000117362	APH1A	aph-1 homolog A, gamma-secretase subunit
chr1	150281200	150281698	499	*	CESC_4009	10.8689	Promoter (<=1kb)	1	150282543	150286737	4195	1	148523	ENST00000447007.5	-845	ENSG00000159208	CIART	circadian associated repressor of transcription
chr1	150293564	150294062	499	*	CESC_4011	13.4005	Promoter (<=1kb)	1	150293861	150308979	15119	1	54460	ENST00000614145.5	0	ENSG00000266472	MRPS21	mitochondrial ribosomal protein S21
chr1	150321263	150321761	499	*	CESC_4012	22.5736	Promoter (<=1kb)	1	150321479	150335030	13552	1	9129	ENST00000496202.5	0	ENSG00000117360	PRPF3	pre-mRNA processing factor 3
chr1	150363832	150364330	499	*	CESC_4013	58.0245	Promoter (<=1kb)	1	150364147	150476566	112420	1	23248	ENST00000369068.5	0	ENSG00000163125	RPRD2	regulation of nuclear pre-mRNA domain containing 2
chr1	150477679	150478177	499	*	CESC_4016	23.6415	Distal Intergenic	1	150487414	150507258	19845	1	80222	ENST00000369054.6	-9237	ENSG00000143374	TARS2	threonyl-tRNA synthetase 2, mitochondrial
chr1	150493095	150493593	499	*	CESC_4019	5.51055	Promoter (<=1kb)	1	150492345	150492410	66	1	102465529	ENST00000635784.1	750	ENSG00000283933	MIR6878	microRNA 6878
chr1	150507762	150508260	499	*	CESC_4020	12.7251	Promoter (<=1kb)	1	150508062	150513553	5492	1	1893	ENST00000470432.5	0	ENSG00000143369	ECM1	extracellular matrix protein 1
chr1	150513245	150513743	499	*	CESC_4022	27.0813	Promoter (2-3kb)	1	150515757	150518032	2276	1	100874054	ENST00000416894.1	-2014	ENSG00000228126	FALEC	focally amplified long non-coding RNA in epithelial cancer
chr1	150533888	150534386	499	*	CESC_4024	12.8234	Distal Intergenic	1	150549369	150560932	11564	1	54507	ENST00000369039.9	-14983	ENSG00000143382	ADAMTSL4	ADAMTS like 4
chr1	150567633	150568131	499	*	CESC_4037	19.624	Intron (ENST00000617352.1/574406, intron 2 of 3)	1	150560895	150574552	13658	2	574406	ENST00000617352.1	6421	ENSG00000143384	ADAMTSL4-AS1	ADAMTSL4 antisense RNA 1
chr1	150577083	150577581	499	*	CESC_4046	14.9531	Promoter (1-2kb)	1	150574176	150579477	5302	2	4170	ENST00000464132.2	1896	ENSG00000143384	MCL1	MCL1 apoptosis regulator, BCL2 family member
chr1	150604661	150605159	499	*	CESC_4051	16.0394	Intron (ENST00000369016.8/2029, intron 4 of 4)	1	150624622	150629116	4495	2	2029	ENST00000513281.5	23957	ENSG00000143420	ENSA	endosulfine alpha
chr1	150629786	150630284	499	*	CESC_4060	17.0556	Promoter (<=1kb)	1	150629814	150635726	5913	1	112268239	ENST00000702956.1	0	ENSG00000288880	LOC112268239	uncharacterized LOC112268239
chr1	150696127	150696625	499	*	CESC_4062	7.6933	Promoter (<=1kb)	1	150694512	150697108	2597	2	55204	ENST00000479757.1	483	ENSG00000143457	GOLPH3L	golgi phosphoprotein 3 like
chr1	150875982	150876480	499	*	CESC_4064	20.3301	Promoter (<=1kb)	1	150836424	150876568	40145	2	405	ENST00000497108.6	88	ENSG00000143437	ARNT	aryl hydrocarbon receptor nuclear translocator
chr1	150922532	150923030	499	*	CESC_4066	9.03267	Distal Intergenic	1	150926263	150941371	15109	1	9869	ENST00000525956.5	-3233	ENSG00000143379	SETDB1	SET domain bifurcated histone lysine methyltransferase 1
chr1	150973703	150974201	499	*	CESC_4068	13.6178	Promoter (<=1kb)	1	150968107	150974435	6329	2	29956	ENST00000457392.1	234	ENSG00000143418	CERS2	ceramide synthase 2
chr1	150979396	150979894	499	*	CESC_4071	10.3016	Promoter (2-3kb)	1	150982249	150984371	2123	1	8416	ENST00000474997.1	-2355	ENSG00000143412	ANXA9	annexin A9
chr1	151005915	151006413	499	*	CESC_4073	12.1759	Promoter (<=1kb)	1	150997108	151006485	9378	2	55793	ENST00000493834.2	72	ENSG00000143409	MINDY1	MINDY lysine 48 deubiquitinase 1
chr1	151008817	151009315	499	*	CESC_4076	12.3632	Promoter (<=1kb)	1	151008530	151035713	27184	1	58497	ENST00000368935.1	287	ENSG00000143363	PRUNE1	prune exopolyphosphatase 1
chr1	151033995	151034493	499	*	CESC_4077	7.79157	Promoter (1-2kb)	1	151036321	151047720	11400	1	149428	ENST00000650563.1	-1828	ENSG00000163141	BNIPL	BCL2 interacting protein like
chr1	151047489	151047987	499	*	CESC_4080	16.1208	Promoter (<=1kb)	1	151047751	151051420	3670	1	54964	ENST00000368926.6	0	ENSG00000143443	C1orf56	chromosome 1 open reading frame 56
chr1	151055201	151055699	499	*	CESC_4082	8.41601	Exon (ENST00000439374.6/56882, exon 5 of 8)	1	151052114	151059574	7461	2	56882	ENST00000483763.5	3875	ENSG00000197622	CDC42SE1	CDC42 small effector 1
chr1	151060042	151060540	499	*	CESC_4087	12.1542	Promoter (<=1kb)	1	151060397	151069544	9148	1	10962	ENST00000368921.5	0	ENSG00000213190	MLLT11	MLLT11 transcription factor 7 cofactor
chr1	151070271	151070769	499	*	CESC_4088	23.0182	Promoter (<=1kb)	1	151070578	151097915	27338	1	126626	ENST00000462520.5	0	ENSG00000143458	GABPB2	GA binding protein transcription factor subunit beta 2
chr1	151131174	151131672	499	*	CESC_4090	30.9778	Exon (ENST00000563624.1/ENST00000563624.1, exon 1 of 1)	1	151134331	151134875	545	2	10500	ENST00000489944.1	3203	ENSG00000143434	SEMA6C	semaphorin 6C
chr1	151156361	151156859	499	*	CESC_4095	10.7258	Promoter (<=1kb)	1	151156664	151169133	12470	1	100534012	ENST00000602841.5	0	ENSG00000163156	TNFAIP8L2-SCNM1	TNFAIP8L2-SCNM1 readthrough
chr1	151165172	151165670	499	*	CESC_4096	13.7798	Promoter (<=1kb)	1	151159748	151165902	6155	2	388695	ENST00000368908.10	232	ENSG00000163155	LYSMD1	LysM domain containing 1
chr1	151166249	151166747	499	*	CESC_4098	14.4421	Promoter (<=1kb)	1	151166669	151169111	2443	1	79005	ENST00000497147.1	0	ENSG00000163156	SCNM1	sodium channel modifier 1
chr1	151189439	151189937	499	*	CESC_4099	10.3759	Promoter (<=1kb)	1	151185522	151190143	4622	2	6944	ENST00000471423.1	206	ENSG00000163159	VPS72	vacuolar protein sorting 72 homolog
chr1	151197525	151198023	499	*	CESC_4104	11.5511	Promoter (<=1kb)	1	151197949	151231761	33813	1	8394	ENST00000447555.5	0	ENSG00000143398	PIP5K1A	phosphatidylinositol-4-phosphate 5-kinase type 1 alpha
chr1	151254459	151254957	499	*	CESC_4108	34.7158	Promoter (<=1kb)	1	151254709	151267459	12751	1	5710	ENST00000368881.8	0	ENSG00000159352	PSMD4	proteasome 26S subunit ubiquitin receptor, non-ATPase 4
chr1	151281182	151281680	499	*	CESC_4110	76.8557	Promoter (<=1kb)	1	151281618	151286705	5088	1	57592	ENST00000443959.1	0	ENSG00000143373	ZNF687	zinc finger protein 687
chr1	151281889	151282387	499	*	CESC_4111	138.097	Promoter (<=1kb)	1	151279678	151282000	2323	2	100507670	ENST00000661167.2	0	ENSG00000232671	ZNF687-AS1	ZNF687 antisense RNA 1
chr1	151311484	151311982	499	*	CESC_4114	35.2455	Intron (ENST00000368874.8/5298, intron 2 of 10)	1	151303354	151306433	3080	2	5298	ENST00000460323.1	-5051	ENSG00000143393	PI4KB	phosphatidylinositol 4-kinase beta
chr1	151347061	151347559	499	*	CESC_4117	60.7249	Promoter (<=1kb)	1	151340640	151347251	6612	2	5993	ENST00000290524.8	0	ENSG00000143390	RFX5	regulatory factor X5
chr1	151372517	151373015	499	*	CESC_4118	12.7312	Promoter (<=1kb)	1	151364304	151372694	8391	2	8991	ENST00000493560.5	0	ENSG00000143416	SELENBP1	selenium binding protein 1
chr1	151399211	151399709	499	*	CESC_4119	14.2038	Promoter (<=1kb)	1	151399560	151401052	1493	1	5692	ENST00000495288.5	0	ENSG00000159377	PSMB4	proteasome 20S subunit beta 4
chr1	151443790	151444288	499	*	CESC_4120	8.50273	Intron (ENST00000358476.7/23126, intron 1 of 16)	1	151430672	151455057	24386	2	23126	ENST00000533461.5	10769	ENSG00000143442	POGZ	pogo transposable element derived with ZNF domain
chr1	151511127	151511625	499	*	CESC_4123	27.7348	Promoter (<=1kb)	1	151511387	151519392	8006	1	57530	ENST00000427934.2	0	ENSG00000143375	CGN	cingulin
chr1	151539590	151540088	499	*	CESC_4127	53.0438	Promoter (<=1kb)	1	151540305	151583583	43279	1	7286	ENST00000392712.7	-217	ENSG00000143367	TUFT1	tuftelin 1
chr1	151547085	151547583	499	*	CESC_4130	19.3882	Promoter (1-2kb)	1	151545796	151545891	96	1	693139	ENST00000384874.1	1289	ENSG00000207606	MIR554	microRNA 554
chr1	151594076	151594574	499	*	CESC_4136	6.31709	Distal Intergenic	1	151612006	151693618	81613	1	81609	ENST00000642376.1	-17432	ENSG00000143376	SNX27	sorting nexin 27
chr1	151734984	151735482	499	*	CESC_4142	8.31227	Distal Intergenic	1	151728429	151729606	1178	1	284485	ENST00000427205.1	6555	ENSG00000178796	RIIAD1	regulatory subunit of type II PKA R-subunit domain containing 1
chr1	151763279	151763777	499	*	CESC_4144	17.238	Promoter (<=1kb)	1	151763480	151771321	7842	1	51686	ENST00000453029.2	0	ENSG00000143450	OAZ3	ornithine decarboxylase antizyme 3
chr1	151790355	151790853	499	*	CESC_4146	80.2621	Promoter (<=1kb)	1	151790804	151791670	867	1	109729141	ENST00000533481.2	0	ENSG00000203288	TDRKH-AS1	TDRKH antisense RNA 1
chr1	151790946	151791444	499	*	CESC_4147	11.0141	Promoter (<=1kb)	1	151773494	151791416	17923	2	11022	ENST00000368822.5	0	ENSG00000182134	TDRKH	tudor and KH domain containing
chr1	151830627	151831125	499	*	CESC_4148	17.9892	Promoter (<=1kb)	1	151806894	151831750	24857	2	6097	ENST00000638901.1	625	ENSG00000143365	RORC	RAR related orphan receptor C
chr1	151836386	151836884	499	*	CESC_4150	17.8805	Promoter (2-3kb)	1	151837818	151839820	2003	2	100191040	ENST00000694868.1	2936	ENSG00000225556	C2CD4D	C2 calcium dependent domain containing 4D
chr1	151846179	151846677	499	*	CESC_4154	7.4731	Intron (ENST00000434182.1/100132111, intron 2 of 2)	1	151841877	151850385	8509	1	100132111	ENST00000434182.1	4302	NA	C2CD4D-AS1	C2CD4D and THEM5 antisense RNA 1
chr1	151853493	151853991	499	*	CESC_4155	5.70849	Promoter (<=1kb)	1	151847101	151853712	6612	2	284486	ENST00000368817.10	0	ENSG00000196407	THEM5	thioesterase superfamily member 5
chr1	151886971	151887469	499	*	CESC_4156	16.3511	Promoter (2-3kb)	1	151877087	151889750	12664	2	117145	ENST00000477437.1	2281	ENSG00000159445	THEM4	thioesterase superfamily member 4
chr1	151972873	151973371	499	*	CESC_4162	15.7788	Distal Intergenic	1	151982918	151992578	9661	2	6281	ENST00000368809.1	19207	ENSG00000197747	S100A10	S100 calcium binding protein A10
chr1	151994184	151994682	499	*	CESC_4170	22.5425	Promoter (<=1kb)	1	151994531	152042774	48244	1	441908	ENST00000432386.1	0	NA	NBPF18P	NBPF member 18, pseudogene
chr1	152034503	152035001	499	*	CESC_4177	25.2901	Promoter (2-3kb)	1	152032506	152037004	4499	2	6282	ENST00000271638.3	2003	ENSG00000163191	S100A11	S100 calcium binding protein A11
chr1	152078480	152078978	499	*	CESC_4187	4.80614	Promoter (1-2kb)	1	152079557	152080903	1347	2	100131107	ENST00000649623.1	1925	ENSG00000285818	LOC100131107	putative UPF0607 protein ENSP00000383783
chr1	152111598	152112096	499	*	CESC_4189	9.02874	Exon (ENST00000614923.2/7062, exon 3 of 3)	1	152106317	152115444	9128	2	7062	ENST00000614923.2	3348	ENSG00000159450	TCHH	trichohyalin
chr1	152162712	152163210	499	*	CESC_4190	7.91332	Intron (ENST00000628080.1/ENST00000628080.1, intron 1 of 1)	1	152153595	152159228	5634	2	126638	ENST00000316073.3	-3484	ENSG00000215853	RPTN	repetin
chr1	152164700	152165198	499	*	CESC_4191	11.4768	Promoter (2-3kb)	1	152168125	152332686	164562	1	339400	ENST00000593011.5	-2927	ENSG00000237975	FLG-AS1	FLG antisense RNA 1
chr1	152367373	152367871	499	*	CESC_4199	10.4882	Intron (ENST00000630125.3/339400, intron 6 of 7)	1	152348735	152360006	11272	2	388698	ENST00000388718.5	-7367	ENSG00000143520	FLG2	filaggrin 2
chr1	152392848	152393346	499	*	CESC_4200	12.2017	Intron (ENST00000630125.3/339400, intron 7 of 7)	1	152409243	152414263	5021	2	49860	ENST00000271835.3	20917	ENSG00000143536	CRNN	cornulin
chr1	152501603	152502101	499	*	CESC_4204	11.9196	Distal Intergenic	1	152510803	152512177	1375	1	254910	ENST00000334269.3	-8702	ENSG00000186207	LCE5A	late cornified envelope 5A
chr1	152517036	152517534	499	*	CESC_4207	15.2584	Promoter (2-3kb)	1	152514482	152516008	1527	1	54544	ENST00000368790.4	2554	ENSG00000169509	CRCT1	cysteine rich C-terminal 1
chr1	152566627	152567125	499	*	CESC_4208	26.8193	Promoter (<=1kb)	1	152565654	152566780	1127	2	353145	ENST00000368789.2	0	ENSG00000185966	LCE3E	late cornified envelope 3E
chr1	152626651	152627149	499	*	CESC_4209	9.00107	Distal Intergenic	1	152622834	152623103	270	2	353142	ENST00000335674.1	-3548	ENSG00000185962	LCE3A	late cornified envelope 3A
chr1	152718194	152718692	499	*	CESC_4210	5.77913	Promoter (<=1kb)	1	152719522	152720470	949	1	100129271	ENST00000368775.3	-830	ENSG00000198854	C1orf68	chromosome 1 open reading frame 68
chr1	152739723	152740221	499	*	CESC_4211	5.57801	Distal Intergenic	1	152758025	152762056	4032	1	448834	ENST00000606109.2	-17804	ENSG00000203786	KPRP	keratinocyte proline rich protein
chr1	152785934	152786432	499	*	CESC_4216	9.13722	Promoter (<=1kb)	1	152786214	152787702	1489	1	353135	ENST00000368771.1	0	ENSG00000186226	LCE1E	late cornified envelope 1E
chr1	152806515	152807013	499	*	CESC_4217	8.90742	Promoter (<=1kb)	1	152804832	152806651	1820	2	353133	ENST00000607093.2	0	ENSG00000197084	LCE1C	late cornified envelope 1C
chr1	152880325	152880823	499	*	CESC_4218	11.4377	Promoter (2-3kb)	1	152878322	152885047	6726	1	4184	ENST00000368765.4	2003	ENSG00000163206	SMCP	sperm mitochondria associated cysteine rich protein
chr1	152903905	152904403	499	*	CESC_4219	7.20904	Intron (ENST00000686895.2/ENST00000686895.2, intron 1 of 1)	1	152908546	152911886	3341	1	3713	ENST00000368764.4	-4143	ENSG00000163207	IVL	involucrin
chr1	152932386	152932884	499	*	CESC_4222	18.8863	Intron (ENST00000419578.1/101927988, intron 1 of 1)	1	152947206	152949255	2050	1	110806278	ENST00000636302.2	-14322	ENSG00000283227	SPRR5	small proline rich protein 5
chr1	152953744	152954242	499	*	CESC_4225	18.3588	Distal Intergenic	1	152930040	152949210	19171	2	101927988	ENST00000419578.1	-4534	ENSG00000224308	LINC01527	long intergenic non-protein coding RNA 1527
chr1	152960609	152961107	499	*	CESC_4227	8.80506	Distal Intergenic	1	152970648	152972574	1927	1	163778	ENST00000328051.3	-9541	ENSG00000184148	SPRR4	small proline rich protein 4
chr1	152981447	152981945	499	*	CESC_4231	9.7298	Promoter (2-3kb)	1	152984081	152985814	1734	1	6698	ENST00000368762.2	-2136	ENSG00000169474	SPRR1A	small proline rich protein 1A
chr1	152999696	153000194	499	*	CESC_4234	20.0545	Promoter (1-2kb)	1	153001747	153003855	2109	1	6707	ENST00000331860.7	-1553	ENSG00000163209	SPRR3	small proline rich protein 3
chr1	153025780	153026278	499	*	CESC_4238	4.63688	Distal Intergenic	1	153031203	153032900	1698	1	6699	ENST00000307098.5	-4925	ENSG00000169469	SPRR1B	small proline rich protein 1B
chr1	153040943	153041441	499	*	CESC_4242	13.8855	Promoter (<=1kb)	1	153039732	153041120	1389	2	6703	ENST00000360379.4	0	ENSG00000163216	SPRR2D	small proline rich protein 2D
chr1	153100201	153100699	499	*	CESC_4244	19.53	Intron (ENST00000368751.1/6704, intron 1 of 1)	1	153093135	153106184	13050	2	6704	ENST00000368751.1	5485	ENSG00000203785	SPRR2E	small proline rich protein 2E
chr1	153123034	153123532	499	*	CESC_4245	39.7499	Distal Intergenic	1	153112121	153113516	1396	2	6705	ENST00000468739.2	-9518	ENSG00000244094	SPRR2F	small proline rich protein 2F
chr1	153174485	153174983	499	*	CESC_4246	9.79759	Promoter (<=1kb)	1	153174518	153191676	17159	1	101928009	ENST00000427145.1	0	ENSG00000229699	LOC101928009	uncharacterized LOC101928009
chr1	153231335	153231833	499	*	CESC_4248	9.06026	Distal Intergenic	1	153217584	153219310	1727	1	574414	ENST00000368744.4	13751	ENSG00000203783	PRR9	proline rich 9
chr1	153288510	153289008	499	*	CESC_4249	26.4784	Distal Intergenic	1	153297862	153310718	12857	2	114771	ENST00000290722.1	21710	ENSG00000159527	PGLYRP3	peptidoglycan recognition protein 3
chr1	153342955	153343453	499	*	CESC_4255	8.05611	Exon (ENST00000368739.3/57115, exon 5 of 9)	1	153345025	153347978	2954	2	57115	ENST00000490266.1	4525	ENSG00000163218	PGLYRP4	peptidoglycan recognition protein 4
chr1	153355432	153355930	499	*	CESC_4258	16.1735	Promoter (1-2kb)	1	153357854	153361023	3170	1	6280	ENST00000368738.4	-1924	ENSG00000163220	S100A9	S100 calcium binding protein A9
chr1	153371240	153371738	499	*	CESC_4267	15.3433	Distal Intergenic	1	153373711	153375621	1911	2	6283	ENST00000368737.5	3883	ENSG00000163221	S100A12	S100 calcium binding protein A12
chr1	153384992	153385490	499	*	CESC_4270	22.9062	Distal Intergenic	1	153390032	153390976	945	2	6279	ENST00000368732.5	5486	ENSG00000143546	S100A8	S100 calcium binding protein A8
chr1	153415689	153416187	499	*	CESC_4279	5.25024	Promoter (<=1kb)	1	153416520	153423222	6703	1	338324	ENST00000368729.9	-333	ENSG00000184330	S100A7A	S100 calcium binding protein A7A
chr1	153456965	153457463	499	*	CESC_4280	8.06362	Promoter (2-3kb)	1	153457744	153459874	2131	2	6278	ENST00000368722.5	2411	ENSG00000143556	S100A7	S100 calcium binding protein A7
chr1	153515803	153516301	499	*	CESC_4289	31.3641	Distal Intergenic	1	153533430	153535129	1700	1	124904423	ENST00000420695.3	-17129	NA	LOC124904423	uncharacterized LOC124904423
chr1	153535485	153535983	499	*	CESC_4295	31.6042	Promoter (<=1kb)	1	153534599	153535991	1393	2	6277	ENST00000368719.9	8	ENSG00000197956	S100A6	S100 calcium binding protein A6
chr1	153540714	153541212	499	*	CESC_4298	9.8753	Promoter (<=1kb)	1	153537147	153540934	3788	2	6276	ENST00000368717.3	0	ENSG00000196420	S100A5	S100 calcium binding protein A5
chr1	153544975	153545473	499	*	CESC_4299	51.066	Promoter (<=1kb)	1	153543613	153545063	1451	2	6275	ENST00000368715.5	0	ENSG00000196154	S100A4	S100 calcium binding protein A4
chr1	153549196	153549694	499	*	CESC_4301	15.056	Promoter (<=1kb)	1	153547329	153549258	1930	2	6274	ENST00000368713.8	0	ENSG00000188015	S100A3	S100 calcium binding protein A3
chr1	153561943	153562441	499	*	CESC_4302	10.8318	Promoter (1-2kb)	1	153561340	153564233	2894	2	6273	ENST00000487430.7	1792	ENSG00000196754	S100A2	S100 calcium binding protein A2
chr1	153608176	153608674	499	*	CESC_4314	22.0607	Promoter (<=1kb)	1	153606975	153608322	1348	2	140576	ENST00000368703.6	0	ENSG00000188643	S100A16	S100 calcium binding protein A16
chr1	153614499	153614997	499	*	CESC_4320	6.47227	Promoter (<=1kb)	1	153614255	153615938	1684	2	57402	ENST00000476873.5	941	ENSG00000189334	S100A14	S100 calcium binding protein A14
chr1	153627110	153627608	499	*	CESC_4325	21.7696	Promoter (<=1kb)	1	153618799	153627505	8707	2	6284	ENST00000476133.6	0	ENSG00000189171	S100A13	S100 calcium binding protein A13
chr1	153633713	153634211	499	*	CESC_4326	71.6193	Promoter (<=1kb)	1	153633982	153646305	12324	1	26097	ENST00000368690.7	0	ENSG00000160679	CHTOP	chromatin target of PRMT1
chr1	153653009	153653507	499	*	CESC_4328	9.01233	Distal Intergenic	1	153658703	153661852	3150	1	23557	ENST00000368685.6	-5196	ENSG00000143553	SNAPIN	SNAP associated protein
chr1	153670825	153671323	499	*	CESC_4330	65.0896	Promoter (<=1kb)	1	153661788	153670993	9206	2	3608	ENST00000361891.9	0	ENSG00000143621	ILF2	interleukin enhancer binding factor 2
chr1	153698113	153698611	499	*	CESC_4332	12.2629	Distal Intergenic	1	153689705	153689793	89	2	102466879	ENST00000620823.1	-8320	ENSG00000274940	MIR8083	microRNA 8083
chr1	153727646	153728144	499	*	CESC_4333	89.7967	Promoter (<=1kb)	1	153728050	153774808	46759	1	65123	ENST00000318967.7	0	ENSG00000143624	INTS3	integrator complex subunit 3
chr1	153775019	153775517	499	*	CESC_4337	24.225	Promoter (<=1kb)	1	153775313	153780156	4844	1	11000	ENST00000484014.5	0	ENSG00000143554	SLC27A3	solute carrier family 27 member 3
chr1	153790904	153791402	499	*	CESC_4340	10.8952	Promoter (2-3kb)	1	153793937	153795957	2021	1	343052	ENST00000693055.1	-2535	ENSG00000291199	LOC343052	immunoglobulin superfamily DCC subclass member 3 pseudogene
chr1	153805270	153805768	499	*	CESC_4341	13.3029	3' UTR	1	153789030	153812038	23009	2	124904424	ENST00000637918.1	6270	NA	LOC124904424	uncharacterized LOC124904424
chr1	153880868	153881366	499	*	CESC_4342	11.624	Intron (ENST00000368655.5/57459, intron 1 of 10)	1	153828258	153898951	70694	2	57459	ENST00000636014.1	17585	ENSG00000143614	GATAD2B	GATA zinc finger domain containing 2B
chr1	153922809	153923307	499	*	CESC_4344	84.0868	Promoter (<=1kb)	1	153923284	153935245	11962	1	101928059	ENST00000641448.2	0	ENSG00000284738	LOC101928059	uncharacterized LOC101928059
chr1	153945059	153945557	499	*	CESC_4346	16.1989	Promoter (<=1kb)	1	153932861	153945269	12409	2	9909	ENST00000368646.6	0	ENSG00000198837	DENND4B	DENN domain containing 4B
chr1	153951795	153952293	499	*	CESC_4349	5.55566	Promoter (<=1kb)	1	153949172	153952096	2925	2	200186	ENST00000524997.1	0	ENSG00000160741	CRTC2	CREB regulated transcription coactivator 2
chr1	153961936	153962434	499	*	CESC_4352	15.5404	Promoter (<=1kb)	1	153962351	153962420	70	2	102465441	ENST00000617385.1	0	ENSG00000276584	MIR6737	microRNA 6737
chr1	153962608	153963106	499	*	CESC_4353	22.9573	Promoter (<=1kb)	1	153962311	153963139	829	2	27173	ENST00000461071.1	33	ENSG00000143570	SLC39A1	solute carrier family 39 member 1
chr1	153967006	153967504	499	*	CESC_4356	34.0386	Promoter (<=1kb)	1	153967534	153968968	1435	1	148327	ENST00000477617.5	-30	ENSG00000143578	CREB3L4	cAMP responsive element binding protein 3 like 4
chr1	153977443	153977941	499	*	CESC_4358	20.83	Promoter (<=1kb)	1	153974269	153977674	3406	2	10899	ENST00000271843.9	0	ENSG00000143543	JTB	jumping translocation breakpoint
chr1	153986113	153986611	499	*	CESC_4359	31.8823	Promoter (<=1kb)	1	153975850	153986246	10397	2	5872	ENST00000648869.1	0	ENSG00000143545	RAB13	RAB13, member RAS oncogene family
chr1	153990437	153990935	499	*	CESC_4361	24.4219	Promoter (<=1kb)	1	153990762	153991698	937	1	6232	ENST00000392558.4	0	ENSG00000177954	RPS27	ribosomal protein S27
chr1	154170790	154171288	499	*	CESC_4362	4.60289	Promoter (<=1kb)	1	154157532	154171006	13475	2	7170	ENST00000513769.5	0	ENSG00000143549	TPM3	tropomyosin 3
chr1	154193758	154194256	499	*	CESC_4365	6.62024	Promoter (<=1kb)	1	154193665	154193743	79	2	100126346	ENST00000401119.3	-15	ENSG00000215938	MIR190B	microRNA 190b
chr1	154220461	154220959	499	*	CESC_4367	85.1639	Promoter (<=1kb)	1	154206696	154220578	13883	2	25912	ENST00000648267.1	0	ENSG00000143612	C1orf43	chromosome 1 open reading frame 43
chr1	154221080	154221578	499	*	CESC_4368	25.4794	Promoter (<=1kb)	1	154221328	154237136	15809	1	9898	ENST00000456325.5	0	ENSG00000143569	UBAP2L	ubiquitin associated protein 2 like
chr1	154272111	154272609	499	*	CESC_4369	39.6007	Promoter (<=1kb)	1	154272355	154275873	3519	1	10456	ENST00000696932.1	0	ENSG00000143575	HAX1	HCLS1 associated protein X-1
chr1	154324538	154325036	499	*	CESC_4370	12.3473	Promoter (<=1kb)	1	154325525	154351304	25780	1	57198	ENST00000368489.6	-489	ENSG00000143515	ATP8B2	ATPase phospholipid transporting 8B2
chr1	154390997	154391495	499	*	CESC_4375	8.0378	Distal Intergenic	1	154405193	154438084	32892	1	3570	ENST00000622330.5	-13698	ENSG00000160712	IL6R	interleukin 6 receptor
chr1	154405982	154406480	499	*	CESC_4378	21.1041	Promoter (<=1kb)	1	154402328	154406564	4237	2	101928101	ENST00000424435.1	84	ENSG00000228013	IL6R-AS1	IL6R antisense RNA 1
chr1	154502649	154503147	499	*	CESC_4386	16.8667	Promoter (<=1kb)	1	154502972	154548147	45176	1	126668	ENST00000368480.3	0	ENSG00000163239	TDRD10	tudor domain containing 10
chr1	154558099	154558597	499	*	CESC_4387	9.81634	Promoter (<=1kb)	1	154548577	154558662	10086	2	55585	ENST00000292211.5	65	ENSG00000160714	UBE2Q1	ubiquitin conjugating enzyme E2 Q1
chr1	154567715	154568213	499	*	CESC_4390	8.19726	Promoter (<=1kb)	1	154564855	154567746	2892	2	107985206	ENST00000664303.2	0	ENSG00000286391	LOC107985206	uncharacterized LOC107985206
chr1	154595569	154596067	499	*	CESC_4391	5.32258	Intron (ENST00000647682.2/103, intron 6 of 13)	1	154582077	154599446	17370	2	103	ENST00000681429.1	3379	ENSG00000160710	ADAR	adenosine deaminase RNA specific
chr1	154730185	154730683	499	*	CESC_4394	13.0155	Intron (ENST00000271915.9/3782, intron 4 of 7)	1	154671593	154678345	6753	1	124904428	ENST00000653192.1	58592	NA	LOC124904428	uncharacterized LOC124904428
chr1	154809957	154810455	499	*	CESC_4395	8.92294	Intron (ENST00000271915.9/3782, intron 2 of 7)	1	154707426	154859843	152418	2	3782	ENST00000361147.8	49388	ENSG00000143603	KCNN3	potassium calcium-activated channel subfamily N member 3
chr1	154910847	154911345	499	*	CESC_4400	21.343	Distal Intergenic	1	154924740	154936719	11980	2	10654	ENST00000368467.4	25374	ENSG00000163344	PMVK	phosphomevalonate kinase
chr1	154955151	154955649	499	*	CESC_4406	13.9924	Promoter (<=1kb)	1	154944080	154956099	12020	2	57326	ENST00000368463.8	450	ENSG00000163346	PBXIP1	PBX homeobox interacting protein 1
chr1	154961262	154961760	499	*	CESC_4408	32.9222	Promoter (<=1kb)	1	154957026	154961782	4757	2	90780	ENST00000368457.3	22	ENSG00000163348	PYGO2	pygopus family PHD finger 2
chr1	154961778	154962276	499	*	CESC_4409	34.7749	Promoter (<=1kb)	1	154961825	154962623	799	1	101928120	ENST00000605085.1	0	NA	LOC101928120	uncharacterized LOC101928120
chr1	154970568	154971066	499	*	CESC_4410	26.6046	Promoter (<=1kb)	1	154962298	154970741	8444	2	6464	ENST00000368445.9	0	ENSG00000160691	SHC1	SHC adaptor protein 1
chr1	154974205	154974703	499	*	CESC_4414	99.3913	Promoter (<=1kb)	1	154974653	154979248	4596	1	1163	ENST00000368439.5	0	ENSG00000173207	CKS1B	CDC28 protein kinase regulatory subunit 1B
chr1	154975304	154975802	499	*	CESC_4416	18.3339	Promoter (<=1kb)	1	154975693	154975783	91	1	100423020	ENST00000580920.1	0	ENSG00000264349	MIR4258	microRNA 4258
chr1	154982975	154983473	499	*	CESC_4417	53.4055	Promoter (<=1kb)	1	154983338	154988132	4795	1	80308	ENST00000492620.1	0	ENSG00000160688	FLAD1	flavin adenine dinucleotide synthetase 1
chr1	154999023	154999521	499	*	CESC_4418	11.9381	Distal Intergenic	1	155002630	155018522	15893	1	51043	ENST00000417934.6	-3109	ENSG00000160685	ZBTB7B	zinc finger and BTB domain containing 7B
chr1	155026546	155027044	499	*	CESC_4439	12.3815	Promoter (<=1kb)	1	155018583	155026593	8011	2	127579	ENST00000467991.2	0	ENSG00000163354	DCST2	DC-STAMP domain containing 2
chr1	155037877	155038375	499	*	CESC_4440	21.1357	Intron (ENST00000525273.5/149095, intron 4 of 14)	1	155033970	155049264	15295	1	149095	ENST00000368419.2	3907	ENSG00000163357	DCST1	DC-STAMP domain containing 1
chr1	155044800	155045298	499	*	CESC_4442	15.4602	Promoter (<=1kb)	1	155045191	155046118	928	2	100505666	ENST00000452962.1	820	NA	DCST1-AS1	DCST1 antisense RNA 1
chr1	155049882	155050380	499	*	CESC_4443	14.8202	Promoter (<=1kb)	1	155050566	155056238	5673	1	8751	ENST00000473905.6	-186	ENSG00000143537	ADAM15	ADAM metallopeptidase domain 15
chr1	155063440	155063938	499	*	CESC_4451	28.8431	Promoter (<=1kb)	1	155063748	155086807	23060	1	1944	ENST00000505139.1	0	ENSG00000143590	EFNA3	ephrin A3
chr1	155070836	155071334	499	*	CESC_4452	20.5763	Intron (ENST00000505139.1/1944, intron 1 of 4)	1	155063761	155069538	5778	1	1945	ENST00000427683.2	7075	ENSG00000243364	EFNA4	ephrin A4
chr1	155123708	155124206	499	*	CESC_4466	10.2556	Distal Intergenic	1	155127876	155134857	6982	1	1942	ENST00000368406.2	-3670	ENSG00000169242	EFNA1	ephrin A1
chr1	155133838	155134336	499	*	CESC_4476	8.73696	Promoter (1-2kb)	1	155135344	155138368	3025	1	55974	ENST00000484157.5	-1008	ENSG00000169241	SLC50A1	solute carrier family 50 member 1
chr1	155140309	155140807	499	*	CESC_4482	17.4762	Promoter (<=1kb)	1	155139891	155140407	517	2	54344	ENST00000368399.1	0	ENSG00000179085	DPM3	dolichyl-phosphate mannosyltransferase subunit 3, regulatory
chr1	155167264	155167762	499	*	CESC_4483	11.9005	Distal Intergenic	1	155169408	155172777	3370	2	200185	ENST00000463527.5	5015	ENSG00000163463	KRTCAP2	keratinocyte associated protein 2
chr1	155176569	155177067	499	*	CESC_4487	20.5793	Promoter (1-2kb)	1	155174754	155184971	10218	1	80128	ENST00000611379.1	1815	ENSG00000163462	TRIM46	tripartite motif containing 46
chr1	155192205	155192703	499	*	CESC_4490	11.7276	Promoter (<=1kb)	1	155186123	155192867	6745	2	4582	ENST00000342482.8	164	ENSG00000185499	MUC1	mucin 1, cell surface associated
chr1	155193727	155194225	499	*	CESC_4492	28.2624	Promoter (<=1kb)	1	155194996	155200674	5679	1	105371450	ENST00000447623.4	-771	ENSG00000231064	THBS3-AS1	THBS3 antisense RNA 1
chr1	155206789	155207287	499	*	CESC_4494	13.6785	Promoter (<=1kb)	1	155195588	155207897	12310	2	7059	ENST00000368378.7	610	ENSG00000169231	THBS3	thrombospondin 3
chr1	155208507	155209005	499	*	CESC_4496	29.6917	Promoter (<=1kb)	1	155208695	155213823	5129	1	4580	ENST00000368376.8	0	ENSG00000173171	MTX1	metaxin 1
chr1	155220498	155220996	499	*	CESC_4497	8.48079	Promoter (1-2kb)	1	155213825	155219045	5221	2	2630	ENST00000687632.1	-1453	ENSG00000291137	GBAP1	glucosylceramidase beta pseudogene 1
chr1	155241028	155241526	499	*	CESC_4501	12.7371	Promoter (<=1kb)	1	155234452	155241249	6798	2	2629	ENST00000368373.8	0	ENSG00000177628	GBA1	glucosylceramidase beta 1
chr1	155250608	155251106	499	*	CESC_4506	22.7485	Promoter (<=1kb)	1	155247217	155251808	4592	2	10712	ENST00000368366.5	702	ENSG00000160767	ENTREP3	endosomal transmembrane epsin interactor 3
chr1	155262138	155262636	499	*	CESC_4511	47.2977	Promoter (<=1kb)	1	155255981	155262360	6380	2	10067	ENST00000302631.8	0	ENSG00000116521	SCAMP3	secretory carrier membrane protein 3
chr1	155272708	155273206	499	*	CESC_4512	14.2602	Promoter (<=1kb)	1	155262868	155273287	10420	2	1196	ENST00000361168.9	81	ENSG00000176444	CLK2	CDC like kinase 2
chr1	155277109	155277607	499	*	CESC_4514	46.4631	Promoter (<=1kb)	1	155277463	155289848	12386	1	57657	ENST00000368358.4	0	ENSG00000143630	HCN3	hyperpolarization activated cyclic nucleotide gated potassium channel 3
chr1	155308471	155308969	499	*	CESC_4517	75.1085	Promoter (<=1kb)	1	155308748	155320666	11919	1	2224	ENST00000611010.4	0	ENSG00000160752	FDPS	farnesyl diphosphate synthase
chr1	155320639	155321137	499	*	CESC_4519	15.1884	Promoter (<=1kb)	1	155320894	155331114	10221	1	23623	ENST00000368352.10	0	ENSG00000160753	RUSC1	RUN and SH3 domain containing 1
chr1	155562690	155563188	499	*	CESC_4524	57.6304	Promoter (<=1kb)	1	155335268	155562693	227426	2	55870	ENST00000368346.7	0	ENSG00000116539	ASH1L	ASH1 like histone lysine methyltransferase
chr1	155563356	155563854	499	*	CESC_4525	11.7925	Promoter (<=1kb)	1	155563235	155614651	51417	1	55154	ENST00000697770.1	121	ENSG00000125459	MSTO1	misato mitochondrial distribution and morphology regulator 1
chr1	155647868	155648366	499	*	CESC_4529	8.18964	Intron (ENST00000500626.2/ENST00000500626.2, intron 3 of 8)	1	155659446	155671091	11646	2	55249	ENST00000442834.6	22725	ENSG00000163374	YY1AP1	YY1 associated protein 1
chr1	155745411	155745909	499	*	CESC_4536	46.9813	Promoter (<=1kb)	1	155745829	155750137	4309	1	100129405	ENST00000314835.5	0	NA	MSTO2P	misato family member 2, pseudogene
chr1	155763291	155763789	499	*	CESC_4537	15.2128	Exon (ENST00000368331.6/54856, exon 22 of 32)	1	155754017	155757967	3951	2	54856	ENST00000460075.1	-5324	ENSG00000116580	GON4L	gon-4 like
chr1	155859194	155859692	499	*	CESC_4539	32.8408	Promoter (<=1kb)	1	155859567	155885199	25633	1	23208	ENST00000368324.5	0	ENSG00000132718	SYT11	synaptotagmin 11
chr1	155909828	155910326	499	*	CESC_4542	15.6896	Promoter (<=1kb)	1	155910095	155910791	697	2	6016	ENST00000462687.1	465	ENSG00000143622	RIT1	Ras like without CAAX 1
chr1	155931298	155931796	499	*	CESC_4544	12.5692	Promoter (2-3kb)	1	155921385	155934373	12989	2	22889	ENST00000368319.3	2577	ENSG00000132680	KHDC4	KH domain containing 4, pre-mRNA splicing factor
chr1	155940620	155941118	499	*	CESC_4548	10.5484	Promoter (<=1kb)	1	155941638	155943087	1450	1	339403	ENST00000368318.5	-520	ENSG00000173080	RXFP4	relaxin family peptide/INSL5 receptor 4
chr1	155961910	155962408	499	*	CESC_4551	23.4637	Promoter (<=1kb)	1	155952803	155961957	9155	2	9181	ENST00000470975.2	0	ENSG00000116584	ARHGEF2	Rho/Rac guanine nucleotide exchange factor 2
chr1	155978360	155978858	499	*	CESC_4554	25.5226	Promoter (<=1kb)	1	155978799	155982986	4188	1	107985209	ENST00000610146.1	0	ENSG00000273002	ARHGEF2-AS2	ARHGEF2 antisense RNA 2
chr1	155990963	155991461	499	*	CESC_4559	7.76896	Promoter (<=1kb)	1	155991390	156001787	10398	1	107985210	ENST00000415726.1	0	ENSG00000224276	ARHGEF2-AS1	ARHGEF2 antisense RNA 1
chr1	156003253	156003751	499	*	CESC_4560	12.282	Promoter (1-2kb)	1	156001953	156032907	30955	1	105371729	ENST00000650235.1	1300	ENSG00000285677	LOC105371729	uncharacterized LOC105371729
chr1	156052773	156053271	499	*	CESC_4562	15.9765	Promoter (<=1kb)	1	156048502	156053650	5149	2	56893	ENST00000472638.1	379	ENSG00000160803	UBQLN4	ubiquilin 4
chr1	156054503	156055001	499	*	CESC_4564	48.8885	Promoter (<=1kb)	1	156054782	156058506	3725	1	28956	ENST00000368305.9	0	ENSG00000116586	LAMTOR2	late endosomal/lysosomal adaptor, MAPK and MTOR activator 2
chr1	156060876	156061374	499	*	CESC_4565	20.2703	Promoter (<=1kb)	1	156061160	156070504	9345	1	57111	ENST00000361084.10	0	ENSG00000132698	RAB25	RAB25, member RAS oncogene family
chr1	156082278	156082776	499	*	CESC_4568	15.797	Promoter (<=1kb)	1	156082573	156134487	51915	1	4000	ENST00000502751.5	0	ENSG00000160789	LMNA	lamin A/C
chr1	156143835	156144333	499	*	CESC_4602	10.1782	Distal Intergenic	1	156147366	156161498	14133	1	64218	ENST00000435124.5	-3033	ENSG00000196189	SEMA4A	semaphorin 4A
chr1	156193728	156194226	499	*	CESC_4609	64.5767	Promoter (<=1kb)	1	156193932	156212795	18864	1	9673	ENST00000423538.6	0	ENSG00000160785	SLC25A44	solute carrier family 25 member 44
chr1	156212683	156213181	499	*	CESC_4610	39.7051	Promoter (<=1kb)	1	156212982	156243332	30351	1	100527963	ENST00000490491.5	0	ENSG00000260238	PMF1-BGLAP	PMF1-BGLAP readthrough
chr1	156213309	156213807	499	*	CESC_4611	20.3623	Promoter (<=1kb)	1	156213026	156239718	26693	1	11243	ENST00000497069.2	283	ENSG00000160783	PMF1	polyamine modulated factor 1
chr1	156247135	156247633	499	*	CESC_4614	12.3278	Promoter (<=1kb)	1	156244774	156248014	3241	2	79957	ENST00000480773.5	381	ENSG00000160781	PAQR6	progestin and adipoQ receptor family member 6
chr1	156262437	156262935	499	*	CESC_4616	13.3835	Intron (ENST00000361813.5/23381, intron 13 of 21)	1	156266137	156267588	1452	2	23381	ENST00000489907.2	4653	ENSG00000198952	SMG5	SMG5 nonsense mediated mRNA decay factor
chr1	156284035	156284533	499	*	CESC_4620	11.9979	Promoter (<=1kb)	1	156284314	156292443	8130	1	84283	ENST00000495881.1	0	ENSG00000163472	TMEM79	transmembrane protein 79
chr1	156337652	156338150	499	*	CESC_4624	13.6325	Promoter (<=1kb)	1	156335115	156338206	3092	2	7203	ENST00000489870.1	56	ENSG00000163468	CCT3	chaperonin containing TCP1 subunit 3
chr1	156338154	156338652	499	*	CESC_4625	92.0913	Promoter (<=1kb)	1	156338503	156346990	8488	1	128229	ENST00000368253.6	0	ENSG00000163467	TSACC	TSSK6 activating cochaperone
chr1	156368945	156369443	499	*	CESC_4626	7.1101	Promoter (<=1kb)	1	156369211	156385219	16009	1	57127	ENST00000537040.6	0	ENSG00000132677	RHBG	Rh family B glycoprotein
chr1	156398333	156398831	499	*	CESC_4627	18.2219	Distal Intergenic	1	156404264	156408091	3828	2	10485	ENST00000498346.1	9260	ENSG00000125462	MIR9-1HG	MIR9-1 host gene
chr1	156471557	156472055	499	*	CESC_4632	9.45371	Intron (ENST00000464356.6/4209, intron 7 of 9)	1	156476929	156479780	2852	2	4209	ENST00000493077.1	7725	ENSG00000116604	MEF2D	myocyte enhancer factor 2D
chr1	156571249	156571747	499	*	CESC_4643	13.5995	Promoter (<=1kb)	1	156525405	156572565	47161	2	128239	ENST00000361170.7	818	ENSG00000183856	IQGAP3	IQ motif containing GTPase activating protein 3
chr1	156586828	156587326	499	*	CESC_4645	9.2143	Promoter (2-3kb)	1	156584549	156585516	968	1	164118	ENST00000462049.1	2279	ENSG00000187862	TTC24	tetratricopeptide repeat domain 24
chr1	156591493	156591991	499	*	CESC_4646	24.5902	Promoter (<=1kb)	1	156591756	156599795	8040	1	128240	ENST00000679913.1	0	ENSG00000163382	NAXE	NAD(P)HX epimerase
chr1	156601228	156601726	499	*	CESC_4647	14.5814	Promoter (<=1kb)	1	156594301	156601479	7179	2	54865	ENST00000368232.9	0	ENSG00000160818	GPATCH4	G-patch domain containing 4 (gene/pseudogene)
chr1	156657389	156657887	499	*	CESC_4648	7.50712	Promoter (<=1kb)	1	156656729	156659532	2804	1	63827	ENST00000496038.1	660	ENSG00000132692	BCAN	brevican
chr1	156676381	156676879	499	*	CESC_4651	10.2281	Promoter (<=1kb)	1	156668763	156677407	8645	2	10763	ENST00000368223.4	528	ENSG00000132688	NES	nestin
chr1	156691560	156692058	499	*	CESC_4656	26.7268	Exon (ENST00000441272.2/ENST00000441272.2, exon 1 of 2)	1	156699606	156705583	5978	2	1382	ENST00000368222.8	13525	ENSG00000143320	CRABP2	cellular retinoic acid binding protein 2
chr1	156725734	156726232	499	*	CESC_4665	18.5162	Promoter (<=1kb)	1	156721891	156725867	3977	2	81875	ENST00000472824.2	0	ENSG00000143319	ISG20L2	interferon stimulated exonuclease gene 20 like 2
chr1	156728541	156729039	499	*	CESC_4667	56.8901	Promoter (<=1kb)	1	156728949	156734470	5522	1	51093	ENST00000519086.5	0	ENSG00000143303	METTL25B	methyltransferase like 25B
chr1	156740919	156741417	499	*	CESC_4668	59.5234	Promoter (<=1kb)	1	156737303	156741088	3786	2	79590	ENST00000361531.6	0	ENSG00000143314	MRPL24	mitochondrial ribosomal protein L24
chr1	156746898	156747396	499	*	CESC_4669	26.7049	Promoter (<=1kb)	1	156743156	156747471	4316	2	3068	ENST00000482651.5	75	ENSG00000143321	HDGF	heparin binding growth factor
chr1	156748835	156749333	499	*	CESC_4672	23.7104	Promoter (1-2kb)	1	156750610	156791792	41183	1	5546	ENST00000491853.5	-1277	ENSG00000143294	PRCC	proline rich mitotic checkpoint control factor
chr1	156813686	156814184	499	*	CESC_4680	19.9494	Promoter (<=1kb)	1	156809203	156814111	4909	2	9047	ENST00000468744.5	0	ENSG00000027869	SH2D2A	SH2 domain containing 2A
chr1	156892237	156892735	499	*	CESC_4683	9.23545	Promoter (<=1kb)	1	156893698	156906720	13023	1	375033	ENST00000444016.5	-963	ENSG00000187800	PEAR1	platelet endothelial aggregation receptor 1
chr1	156920276	156920774	499	*	CESC_4686	8.59676	Promoter (<=1kb)	1	156920632	156933094	12463	1	149499	ENST00000337428.8	0	ENSG00000160838	LRRC71	leucine rich repeat containing 71
chr1	157045616	157046114	499	*	CESC_4688	33.3221	Promoter (<=1kb)	1	156934840	157045742	110903	2	9826	ENST00000368194.8	0	ENSG00000132694	ARHGEF11	Rho guanine nucleotide exchange factor 11
chr1	157090066	157090564	499	*	CESC_4689	8.95024	Distal Intergenic	1	157092043	157099808	7766	2	440695	ENST00000454449.3	9244	ENSG00000253831	ETV3L	ETS variant transcription factor 3 like
chr1	157132572	157133070	499	*	CESC_4691	12.2538	Intron (ENST00000368192.9/2117, intron 4 of 4)	1	157128362	157128671	310	1	360155	ENST00000422857.1	4210	ENSG00000235700	CYCSP52	CYCS pseudogene 52
chr1	157137388	157137886	499	*	CESC_4692	9.21702	Promoter (<=1kb)	1	157135092	157138335	3244	2	2117	ENST00000460850.1	449	ENSG00000117036	ETV3	ETS variant transcription factor 3
chr1	157154767	157155265	499	*	CESC_4696	10.9088	Distal Intergenic	1	157171116	157187405	16290	1	107985211	ENST00000457239.2	-15851	ENSG00000290592	LOC107985211	uncharacterized LOC107985211
chr1	157968928	157969426	499	*	CESC_4698	10.9311	Distal Intergenic	1	157993273	158096051	102779	1	55243	ENST00000360089.8	-23847	ENSG00000183853	KIRREL1	kirre like nephrin family adhesion molecule 1
chr1	158019427	158019925	499	*	CESC_4702	6.88995	Intron (ENST00000360089.8/55243, intron 1 of 12)	1	158025550	158031166	5617	1	100505785	ENST00000419415.1	-5625	NA	KIRREL1-IT1	KIRREL1 intronic transcript 1
chr1	158124936	158125434	499	*	CESC_4703	8.4898	Promoter (2-3kb)	1	158127287	158128301	1015	2	117981789	ENST00000672824.1	2867	ENSG00000288460	SMIM42	small integral membrane protein 42
chr1	158149589	158150087	499	*	CESC_4704	9.96769	Promoter (<=1kb)	1	158132040	158149810	17771	2	646268	ENST00000658278.1	0	ENSG00000231666	LINC01704	long intergenic non-protein coding RNA 1704
chr1	158177687	158178185	499	*	CESC_4705	12.4258	Promoter (<=1kb)	1	158178030	158186427	8398	1	912	ENST00000368171.5	0	ENSG00000158473	CD1D	CD1d molecule
chr1	158285694	158286192	499	*	CESC_4706	9.28232	Distal Intergenic	1	158289923	158294774	4852	1	911	ENST00000368170.8	-3731	ENSG00000158481	CD1C	CD1c molecule
chr1	158998638	158999136	499	*	CESC_4707	8.98643	Promoter (<=1kb)	1	158999968	159014929	14962	1	3428	ENST00000566111.5	-832	ENSG00000163565	IFI16	interferon gamma inducible protein 16
chr1	159055008	159055506	499	*	CESC_4718	17.7829	3' UTR	1	159063532	159073265	9734	2	9447	ENST00000481829.5	17759	ENSG00000163568	AIM2	absent in melanoma 2
chr1	159160953	159161451	499	*	CESC_4724	8.91843	Intron (ENST00000695582.1/9447, intron 1 of 3)	1	159171609	159202012	30404	1	57863	ENST00000368124.8	-10158	ENSG00000162706	CADM3	cell adhesion molecule 3
chr1	159779432	159779930	499	*	CESC_4725	10.9686	Promoter (<=1kb)	1	159776457	159779383	2927	2	101928264	ENST00000688756.2	-49	ENSG00000288775	LOC101928264	uncharacterized LOC101928264
chr1	159780624	159781122	499	*	CESC_4726	100.638	Promoter (<=1kb)	1	159780932	159782543	1612	1	54935	ENST00000368109.5	0	ENSG00000158716	DUSP23	dual specificity phosphatase 23
chr1	159817540	159818038	499	*	CESC_4728	10.1011	Distal Intergenic	1	159826811	159835679	8869	1	56833	ENST00000368104.4	-8773	ENSG00000158714	SLAMF8	SLAM family member 8
chr1	159846101	159846599	499	*	CESC_4729	12.1136	Promoter (2-3kb)	1	159838409	159849074	10666	2	284677	ENST00000676338.1	2475	ENSG00000188004	SNHG28	small nucleolar RNA host gene 28
chr1	159854604	159855102	499	*	CESC_4733	47.3563	Promoter (<=1kb)	1	159854870	159867685	12816	1	107985216	ENST00000608430.2	0	ENSG00000272668	LOC107985216	uncharacterized LOC107985216
chr1	159859694	159860192	499	*	CESC_4734	12.4685	Promoter (2-3kb)	1	159854316	159862657	8342	2	391123	ENST00000368100.1	2465	ENSG00000243284	VSIG8	V-set and immunoglobulin domain containing 8
chr1	159881878	159882376	499	*	CESC_4737	24.5464	Promoter (1-2kb)	1	159876263	159880700	4438	2	25790	ENST00000475911.2	-1178	ENSG00000213085	CFAP45	cilia and flagella associated protein 45
chr1	159889910	159890408	499	*	CESC_4739	10.1751	Promoter (<=1kb)	1	159890207	159892735	2529	1	124904434	ENST00000702985.1	0	ENSG00000290105	LOC124904434	uncharacterized LOC124904434
chr1	159899986	159900484	499	*	CESC_4741	26.619	Promoter (<=1kb)	1	159899979	159900079	101	2	100422852	ENST00000584466.1	0	ENSG00000266458	MIR4259	microRNA 4259
chr1	159910353	159910851	499	*	CESC_4742	25.5527	Exon (ENST00000623350.1/ENST00000623350.1, exon 1 of 1)	1	159900475	159903431	2957	1	124904435	ENST00000657346.1	9878	NA	LOC124904435	uncharacterized LOC124904435
chr1	159913701	159914199	499	*	CESC_4743	16.558	Distal Intergenic	1	159918107	159923717	5611	2	8407	ENST00000368096.5	9518	ENSG00000158710	TAGLN2	transgelin 2
chr1	159929341	159929839	499	*	CESC_4749	8.4574	Promoter (2-3kb)	1	159927039	159932469	5431	2	57549	ENST00000496645.5	2630	ENSG00000085552	IGSF9	immunoglobulin superfamily member 9
chr1	159953985	159954483	499	*	CESC_4754	9.51847	Promoter (<=1kb)	1	159951492	159954184	2693	2	89886	ENST00000489098.1	0	ENSG00000162723	SLAMF9	SLAM family member 9
chr1	159957878	159958376	499	*	CESC_4755	7.70801	Promoter (<=1kb)	1	159958035	159979090	21056	1	100505633	ENST00000657602.1	0	ENSG00000224259	LINC01133	long intergenic non-protein coding RNA 1133
chr1	160031704	160032202	499	*	CESC_4758	26.6647	Promoter (<=1kb)	1	160024953	160031990	7038	2	93183	ENST00000368090.5	0	ENSG00000143315	PIGM	phosphatidylinositol glycan anchor biosynthesis class M
chr1	160070103	160070601	499	*	CESC_4759	10.3104	Promoter (<=1kb)	1	159998651	160070136	71486	2	124904436	ENST00000639408.1	0	NA	LOC124904436	uncharacterized LOC124904436
chr1	160083986	160084484	499	*	CESC_4760	10.5654	Promoter (2-3kb)	1	160081538	160090563	9026	1	3765	ENST00000368088.4	2448	ENSG00000162728	KCNJ9	potassium inwardly rectifying channel subfamily J member 9
chr1	160096585	160097083	499	*	CESC_4761	14.395	Promoter (1-2kb)	1	160093760	160095332	1573	2	93185	ENST00000460351.1	-1253	ENSG00000162729	IGSF8	immunoglobulin superfamily member 8
chr1	160124819	160125317	499	*	CESC_4765	18.5102	Promoter (<=1kb)	1	160123958	160125542	1585	1	477	ENST00000468587.1	861	ENSG00000018625	ATP1A2	ATPase Na+/K+ transporting subunit alpha 2
chr1	160193007	160193505	499	*	CESC_4766	10.9716	Promoter (<=1kb)	1	160192638	160199053	6416	1	844	ENST00000481081.1	369	ENSG00000143318	CASQ1	calsequestrin 1
chr1	160204440	160204938	499	*	CESC_4767	11.4194	Promoter (<=1kb)	1	160205380	160214035	8656	1	8682	ENST00000368077.5	-442	ENSG00000162734	PEA15	proliferation and apoptosis adaptor protein 15
chr1	160217345	160217843	499	*	CESC_4770	6.52493	Promoter (1-2kb)	1	160217162	160218858	1697	2	50717	ENST00000473382.2	1015	ENSG00000132716	DCAF8	DDB1 and CUL4 associated factor 8
chr1	160251853	160252351	499	*	CESC_4771	6.50841	Intron (ENST00000368073.7/50717, intron 2 of 13)	1	160261731	160263328	1598	1	100287049	ENST00000656013.2	-9380	ENSG00000228606	DCAF8-DT	DCAF8 divergent transcript
chr1	160343074	160343572	499	*	CESC_4776	26.4595	Promoter (<=1kb)	1	160288594	160343250	54657	2	1314	ENST00000241704.8	0	ENSG00000122218	COPA	COPI coat complex subunit alpha
chr1	160398798	160399296	499	*	CESC_4777	8.00825	Promoter (1-2kb)	1	160400564	160428670	28107	1	57216	ENST00000368061.3	-1268	ENSG00000162738	VANGL2	VANGL planar cell polarity protein 2
chr1	160607029	160607527	499	*	CESC_4784	9.83269	Distal Intergenic	1	160541095	160579516	38422	2	8832	ENST00000534968.5	-27513	ENSG00000066294	CD84	CD84 molecule
chr1	160675508	160676006	499	*	CESC_4785	7.13757	Intron (ENST00000598917.6/ENST00000598917.6, intron 1 of 5)	1	160608106	160647044	38939	2	6504	ENST00000302035.11	-28464	ENSG00000117090	SLAMF1	signaling lymphocytic activation molecule family member 1
chr1	160681417	160681915	499	*	CESC_4786	7.0393	Exon (ENST00000368046.8/962, exon 3 of 4)	1	160683519	160711803	28285	2	962	ENST00000368045.3	29888	ENSG00000117091	CD48	CD48 molecule
chr1	160726739	160727237	499	*	CESC_4787	9.7601	Distal Intergenic	1	160739057	160754814	15758	1	57823	ENST00000441662.6	-11820	ENSG00000026751	SLAMF7	SLAM family member 7
chr1	160767602	160768100	499	*	CESC_4790	26.0297	Distal Intergenic	1	160775954	160776608	655	2	105371470	ENST00000620690.1	8508	NA	LOC105371470	uncharacterized LOC105371470
chr1	160795861	160796359	499	*	CESC_4795	12.9051	Promoter (<=1kb)	1	160796074	160828261	32188	1	4063	ENST00000368037.9	0	ENSG00000122224	LY9	lymphocyte antigen 9
chr1	160837422	160837920	499	*	CESC_4796	9.20892	Promoter (1-2kb)	1	160832519	160839165	6647	2	51744	ENST00000481677.1	1245	ENSG00000122223	CD244	CD244 molecule
chr1	160951331	160951829	499	*	CESC_4798	7.01618	Promoter (<=1kb)	1	160950553	160951474	922	2	142683	ENST00000490489.1	0	ENSG00000158764	ITLN2	intelectin 2
chr1	160996162	160996660	499	*	CESC_4800	10.1241	3' UTR	1	160999910	161001177	1268	2	50848	ENST00000472573.5	4517	ENSG00000158769	F11R	F11 receptor
chr1	161038096	161038594	499	*	CESC_4810	9.59402	Promoter (<=1kb)	1	161037631	161038307	677	2	100131187	ENST00000462952.1	0	ENSG00000215845	TSTD1	thiosulfate sulfurtransferase like domain containing 1
chr1	161044879	161045377	499	*	CESC_4812	21.5975	Promoter (<=1kb)	1	161039251	161044941	5691	2	7391	ENST00000368020.5	0	ENSG00000158773	USF1	upstream transcription factor 1
chr1	161068283	161068781	499	*	CESC_4815	28.7801	Promoter (<=1kb)	1	161046948	161069666	22719	2	257106	ENST00000368016.7	885	ENSG00000186517	ARHGAP30	Rho GTPase activating protein 30
chr1	161072138	161072636	499	*	CESC_4818	8.17283	Promoter (1-2kb)	1	161072140	161074258	2119	2	81607	ENST00000486694.1	1622	ENSG00000143217	NECTIN4	nectin cell adhesion molecule 4
chr1	161080733	161081231	499	*	CESC_4823	23.6459	Intron (ENST00000368012.4/81607, intron 1 of 8)	1	161084465	161087571	3107	1	105371471	ENST00000447167.1	-3234	NA	NECTIN4-AS1	NECTIN4 antisense RNA 1
chr1	161096522	161097020	499	*	CESC_4834	15.55	Promoter (1-2kb)	1	161098361	161100298	1938	1	126823	ENST00000490724.6	-1341	ENSG00000162755	KLHDC9	kelch domain containing 9
chr1	161115212	161115710	499	*	CESC_4838	17.3715	Promoter (2-3kb)	1	161100561	161118037	17477	2	5202	ENST00000368010.4	2327	ENSG00000143256	PFDN2	prefoldin subunit 2
chr1	161117817	161118315	499	*	CESC_4839	28.0432	Promoter (<=1kb)	1	161118086	161120232	2147	1	4817	ENST00000496768.5	0	ENSG00000158793	NIT1	nitrilase 1
chr1	161132537	161133035	499	*	CESC_4841	62.5219	Promoter (<=1kb)	1	161120974	161132667	11694	2	9191	ENST00000368006.8	0	ENSG00000158796	DEDD	death effector domain containing
chr1	161153716	161154214	499	*	CESC_4842	20.229	Promoter (<=1kb)	1	161153978	161158856	4879	1	51506	ENST00000368003.6	0	ENSG00000143222	UFC1	ubiquitin-fold modifier conjugating enzyme 1
chr1	161159204	161159702	499	*	CESC_4843	29.88	Promoter (<=1kb)	1	161159450	161162368	2919	1	27005	ENST00000492950.5	0	ENSG00000143258	USP21	ubiquitin specific peptidase 21
chr1	161166125	161166623	499	*	CESC_4845	72.4685	Promoter (<=1kb)	1	161166410	161171218	4809	1	5498	ENST00000352210.9	0	ENSG00000143224	PPOX	protoporphyrinogen oxidase
chr1	161176692	161177190	499	*	CESC_4847	13.9299	Promoter (<=1kb)	1	161175052	161177149	2098	2	8703	ENST00000487004.5	0	ENSG00000158850	B4GALT3	beta-1,4-galactosyltransferase 3
chr1	161197039	161197537	499	*	CESC_4851	10.1115	Promoter (<=1kb)	1	161197104	161206593	9490	1	4720	ENST00000479948.5	0	ENSG00000158864	NDUFS2	NADH:ubiquinone oxidoreductase core subunit S2
chr1	161198373	161198871	499	*	CESC_4852	15.4192	Promoter (<=1kb)	1	161195979	161199053	3075	2	9507	ENST00000367995.3	182	ENSG00000158859	ADAMTS4	ADAM metallopeptidase with thrombospondin type 1 motif 4
chr1	161216979	161217477	499	*	CESC_4857	11.5086	Promoter (1-2kb)	1	161215295	161219245	3951	1	2207	ENST00000289902.2	1684	ENSG00000158869	FCER1G	Fc epsilon receptor Ig
chr1	161225581	161226079	499	*	CESC_4858	51.0071	Promoter (<=1kb)	1	161225939	161230744	4806	1	84134	ENST00000545897.5	0	ENSG00000158882	TOMM40L	translocase of outer mitochondrial membrane 40 like
chr1	161244816	161245314	499	*	CESC_4860	6.69033	Distal Intergenic	1	161231167	161238244	7078	2	9970	ENST00000515452.1	-6572	ENSG00000143257	NR1I3	nuclear receptor subfamily 1 group I member 3
chr1	161256469	161256967	499	*	CESC_4861	9.38924	Promoter (1-2kb)	1	161258745	161285450	26706	1	654790	ENST00000504449.2	-1778	ENSG00000248485	PCP4L1	Purkinje cell protein 4 like 1
chr1	161306053	161306551	499	*	CESC_4864	21.7739	Promoter (<=1kb)	1	161305335	161306372	1038	2	4359	ENST00000476410.1	0	ENSG00000158887	MPZ	myelin protein zero
chr1	161314104	161314602	499	*	CESC_4865	19.6945	Promoter (<=1kb)	1	161314381	161328495	14115	1	6391	ENST00000515731.1	0	ENSG00000143252	SDHC	succinate dehydrogenase complex subunit C
chr1	161382076	161382574	499	*	CESC_4867	9.93533	Distal Intergenic	1	161364733	161367876	3144	2	257177	ENST00000367974.2	-14200	ENSG00000188931	CFAP126	cilia and flagella associated protein 126
chr1	161440174	161440672	499	*	CESC_4875	13.6277	Intron (ENST00000637155.1/ENST00000637155.1, intron 1 of 4)	1	161505430	161518558	13129	1	2212	ENST00000367972.8	-64758	ENSG00000143226	FCGR2A	Fc gamma receptor IIa
chr1	161524097	161524595	499	*	CESC_4879	25.1804	Promoter (<=1kb)	1	161524540	161526894	2355	1	3310	ENST00000309758.6	0	ENSG00000173110	HSPA6	heat shock protein family A (Hsp70) member 6
chr1	161539865	161540363	499	*	CESC_4882	16.4078	Intron (ENST00000537821.2/2212, intron 3 of 4)	1	161541783	161549674	7892	2	2214	ENST00000699399.1	9311	ENSG00000203747	FCGR3A	Fc gamma receptor IIIa
chr1	161605742	161606240	499	*	CESC_4884	11.3719	Promoter (<=1kb)	1	161606291	161608217	1927	1	3311	ENST00000445535.1	-51	ENSG00000225217	HSPA7	heat shock protein family A (Hsp70) member 7 (pseudogene)
chr1	161621939	161622437	499	*	CESC_4886	6.87843	Intron (ENST00000699402.1/2214, intron 1 of 3)	1	161626357	161631032	4676	2	2215	ENST00000534776.1	8595	ENSG00000162747	FCGR3B	Fc gamma receptor IIIb
chr1	161726165	161726663	499	*	CESC_4887	13.6851	Promoter (<=1kb)	1	161725901	161728142	2242	1	127943	ENST00000495397.1	264	ENSG00000162746	FCRLB	Fc receptor like B
chr1	161738669	161739167	499	*	CESC_4889	9.16097	Distal Intergenic	1	161749758	161757238	7481	1	11266	ENST00000484291.5	-10591	ENSG00000081721	DUSP12	dual specificity phosphatase 12
chr1	161765157	161765655	499	*	CESC_4894	7.14782	Promoter (<=1kb)	1	161749452	161766127	16676	2	102724329	ENST00000702792.1	472	NA	ATF6-DT	ATF6 divergent transcript
chr1	161832500	161832998	499	*	CESC_4896	4.43037	Intron (ENST00000680688.1/22926, intron 9 of 15)	1	161840075	161860244	20170	1	22926	ENST00000476437.1	-7077	ENSG00000118217	ATF6	activating transcription factor 6
chr1	162002983	162003481	499	*	CESC_4897	9.55775	Intron (ENST00000294794.8/25903, intron 4 of 7)	1	161983553	161985232	1680	2	25903	ENST00000367938.1	-17751	ENSG00000162745	OLFML2B	olfactomedin like 2B
chr1	162069411	162069909	499	*	CESC_4900	24.5984	Promoter (<=1kb)	1	162069691	162370475	300785	1	9722	ENST00000361897.10	0	ENSG00000198929	NOS1AP	nitric oxide synthase 1 adaptor protein
chr1	162200660	162201158	499	*	CESC_4902	5.81009	Intron (ENST00000361897.10/9722, intron 2 of 9)	1	162167905	162175243	7339	2	105371475	ENST00000671049.1	-25417	NA	LOC105371475	uncharacterized LOC105371475
chr1	162285162	162285660	499	*	CESC_4904	12.0821	Intron (ENST00000361897.10/9722, intron 2 of 9)	1	162316852	162317794	943	2	124904445	ENST00000447899.1	32134	NA	LOC124904445	uncharacterized LOC124904445
chr1	162349757	162350255	499	*	CESC_4905	6.40037	Intron (ENST00000361897.10/9722, intron 6 of 9)	1	162342546	162342640	95	1	693141	ENST00000384996.3	7211	ENSG00000207729	MIR556	microRNA 556
chr1	162367036	162367534	499	*	CESC_4906	5.83502	Promoter (<=1kb)	1	162367312	162383531	16220	1	400793	ENST00000367932.3	0	ENSG00000239887	C1orf226	chromosome 1 open reading frame 226
chr1	162372068	162372566	499	*	CESC_4907	7.86006	Intron (ENST00000431696.1/9722, intron 2 of 2)	1	162374444	162376808	2365	2	284680	ENST00000493255.1	4242	ENSG00000171722	SPATA46	spermatogenesis associated 46
chr1	162419531	162420029	499	*	CESC_4911	13.4079	Distal Intergenic	1	162402477	162412138	9662	2	117157	ENST00000493550.1	-7393	ENSG00000198574	SH2D1B	SH2 domain containing 1B
chr1	162497557	162498055	499	*	CESC_4912	18.4132	Promoter (<=1kb)	1	162497805	162529629	31825	1	127933	ENST00000538489.5	0	ENSG00000152332	UHMK1	U2AF homology motif kinase 1
chr1	162561211	162561709	499	*	CESC_4913	90.4198	Promoter (<=1kb)	1	162561722	162562544	823	1	6675	ENST00000476240.1	-13	ENSG00000117143	UAP1	UDP-N-acetylglucosamine pyrophosphorylase 1
chr1	162690857	162691355	499	*	CESC_4916	12.1381	Intron (ENST00000446985.6/4921, intron 2 of 17)	1	162632465	162787400	154936	1	4921	ENST00000367922.7	58392	ENSG00000162733	DDR2	discoidin domain receptor tyrosine kinase 2
chr1	162790282	162790780	499	*	CESC_4918	17.2022	Promoter (<=1kb)	1	162790702	162812817	22116	1	51478	ENST00000485405.5	0	ENSG00000132196	HSD17B7	hydroxysteroid 17-beta dehydrogenase 7
chr1	162868916	162869414	499	*	CESC_4919	17.468	Promoter (<=1kb)	1	162854297	162868761	14465	2	339512	ENST00000367910.5	-155	ENSG00000185860	CCDC190	coiled-coil domain containing 190
chr1	163069089	163069587	499	*	CESC_4921	4.57519	Promoter (<=1kb)	1	163069361	163074708	5348	1	5999	ENST00000531057.5	0	ENSG00000117152	RGS4	regulator of G protein signaling 4
chr1	163321610	163322108	499	*	CESC_4922	46.1983	Promoter (<=1kb)	1	163321890	163336848	14959	1	83540	ENST00000450453.6	0	ENSG00000143228	NUF2	NUF2 component of NDC80 kinetochore complex
chr1	164558692	164559190	499	*	CESC_4923	62.9153	Promoter (<=1kb)	1	164559184	164851831	292648	1	5087	ENST00000420696.7	0	ENSG00000185630	PBX1	PBX homeobox 1
chr1	165036068	165036566	499	*	CESC_4941	6.45962	Distal Intergenic	1	164909152	164912453	3302	2	107985451	ENST00000701347.1	-123615	NA	LOC107985451	uncharacterized LOC107985451
chr1	165116641	165117139	499	*	CESC_4942	18.5731	Distal Intergenic	1	165210627	165213090	2464	1	105371561	ENST00000457106.1	-93488	NA	LMX1A-AS2	LMX1A antisense RNA 2
chr1	165364669	165365167	499	*	CESC_4946	22.0828	Distal Intergenic	1	165201867	165356715	154849	2	4009	ENST00000342310.7	-7954	ENSG00000162761	LMX1A	LIM homeobox transcription factor 1 alpha
chr1	165392883	165393381	499	*	CESC_4949	14.477	Distal Intergenic	1	165410750	165424972	14223	2	6258	ENST00000470566.1	31591	ENSG00000143171	RXRG	retinoid X receptor gamma
chr1	165482128	165482626	499	*	CESC_4950	8.36383	Exon (ENST00000685058.2/400794, exon 2 of 3)	1	165493073	165501670	8598	2	400794	ENST00000418925.1	19044	ENSG00000237463	LRRC52-AS1	LRRC52 antisense RNA 1
chr1	165630289	165630787	499	*	CESC_4953	15.7136	Promoter (<=1kb)	1	165631213	165661796	30584	1	4259	ENST00000367888.8	-426	ENSG00000143198	MGST3	microsomal glutathione S-transferase 3
chr1	165695874	165696372	499	*	CESC_4957	7.14575	Promoter (2-3kb)	1	165682825	165698513	15689	2	223	ENST00000471457.1	2141	ENSG00000143149	ALDH9A1	aldehyde dehydrogenase 9 family member A1
chr1	165768682	165769180	499	*	CESC_4961	35.3958	Promoter (<=1kb)	1	165768929	165775176	6248	1	100147773	ENST00000423121.1	0	NA	TMCO1-AS1	TMCO1 antisense RNA 1
chr1	165827310	165827808	499	*	CESC_4963	21.2044	Promoter (<=1kb)	1	165727306	165827755	100450	2	54499	ENST00000580248.5	0	ENSG00000143183	TMCO1	transmembrane and coiled-coil domains 1
chr1	165828158	165828656	499	*	CESC_4964	13.6878	Promoter (<=1kb)	1	165827805	165911608	83804	1	7371	ENST00000642653.1	353	ENSG00000143179	UCK2	uridine-cytidine kinase 2
chr1	165910651	165911149	499	*	CESC_4974	7.42523	Promoter (2-3kb)	1	165907921	165907976	56	1	100500832	ENST00000636291.1	2730	ENSG00000283936	MIR3658	microRNA 3658
chr1	166166868	166167366	499	*	CESC_4975	16.6806	Promoter (<=1kb)	1	166069299	166167001	97703	2	149297	ENST00000354422.4	0	ENSG00000188859	FAM78B	family with sequence similarity 78 member B
chr1	166489552	166490050	499	*	CESC_4978	17.2332	Promoter (<=1kb)	1	166474879	166490096	15218	2	105371590	ENST00000662326.1	46	NA	LINC01675	long intergenic non-protein coding RNA 1675
chr1	166603296	166603794	499	*	CESC_4980	18.2642	Promoter (<=1kb)	1	166603916	166625238	21323	1	116123	ENST00000477875.6	-122	ENSG00000290604	FMO9P	flavin containing dimethylaniline monoxygenase 9, pseudogene
chr1	166730261	166730759	499	*	CESC_4981	7.71097	Distal Intergenic	1	166839447	166849208	9762	1	57645	ENST00000449930.5	-108688	ENSG00000143157	POGK	pogo transposable element derived with KRAB domain
chr1	166875549	166876047	499	*	CESC_4984	18.9606	Promoter (<=1kb)	1	166856510	166876264	19755	2	117143	ENST00000367874.5	217	ENSG00000152382	TADA1	transcriptional adaptor 1
chr1	166902168	166902666	499	*	CESC_4986	16.8417	Intron (ENST00000414590.1/124904450, intron 2 of 2)	1	166895711	166908080	12370	2	124904450	ENST00000414590.1	5414	NA	LOC124904450	uncharacterized LOC124904450
chr1	167043987	167044485	499	*	CESC_4989	12.107	Distal Intergenic	1	167052551	167058542	5992	1	105371600	ENST00000417644.1	-8066	NA	LOC105371600	uncharacterized LOC105371600
chr1	167082603	167083101	499	*	CESC_4990	8.40553	Intron (ENST00000367868.4/10223, intron 1 of 6)	1	167052836	167078719	25884	2	10223	ENST00000527955.5	-3884	ENSG00000143167	GPA33	glycoprotein A33
chr1	167109107	167109605	499	*	CESC_4991	7.11563	Intron (ENST00000361200.7/92235, intron 2 of 5)	1	167094850	167129165	34316	1	92235	ENST00000443333.1	14257	ENSG00000198842	STYXL2	serine/threonine/tyrosine interacting like 2
chr1	167219954	167220452	499	*	CESC_4994	33.9503	Promoter (<=1kb)	1	167220876	167365569	144694	1	5451	ENST00000559038.5	-424	ENSG00000143190	POU2F1	POU class 2 homeobox 1
chr1	167442041	167442539	499	*	CESC_5000	16.3089	Promoter (<=1kb)	1	167430652	167441316	10665	2	919	ENST00000700135.1	-725	ENSG00000198821	CD247	CD247 molecule
chr1	167454805	167455303	499	*	CESC_5002	11.7845	Promoter (<=1kb)	1	167455195	167458646	3452	1	101928512	ENST00000660512.1	0	NA	LOC101928512	uncharacterized LOC101928512
chr1	167544406	167544904	499	*	CESC_5005	11.1836	Intron (ENST00000466652.2/107985224, intron 3 of 4)	1	167541013	167553762	12750	2	8804	ENST00000370509.5	8858	ENSG00000143162	CREG1	cellular repressor of E1A stimulated genes 1
chr1	167553562	167554060	499	*	CESC_5007	46.0683	Promoter (<=1kb)	1	167529117	167553805	24689	2	107985224	ENST00000466652.2	0	NA	LOC107985224	uncharacterized LOC107985224
chr1	167601332	167601830	499	*	CESC_5009	9.27796	Distal Intergenic	1	167630093	167706248	76156	1	92241	ENST00000537350.5	-28263	ENSG00000198771	RCSD1	RCSD domain containing 1
chr1	167697837	167698335	499	*	CESC_5016	11.8516	Exon (ENST00000537350.5/92241, exon 5 of 6)	1	167721950	167765896	43947	1	9019	ENST00000464954.1	-23615	ENSG00000197965	MPZL1	myelin protein zero like 1
chr1	167820088	167820586	499	*	CESC_5033	18.399	Exon (ENST00000451545.1/ENST00000451545.1, exon 1 of 2)	1	167809646	167848489	38844	2	55811	ENST00000485964.5	27903	ENSG00000143199	ADCY10	adenylate cyclase 10
chr1	167935341	167935839	499	*	CESC_5035	17.5186	Promoter (<=1kb)	1	167935783	167987547	51765	1	55827	ENST00000450548.5	0	ENSG00000143164	DCAF6	DDB1 and CUL4 associated factor 6
chr1	167935960	167936458	499	*	CESC_5036	71.5447	Promoter (<=1kb)	1	167916729	167936040	19312	2	25874	ENST00000367846.8	0	ENSG00000143158	MPC2	mitochondrial pyruvate carrier 2
chr1	168081284	168081782	499	*	CESC_5039	11.9026	3' UTR	1	168085266	168089565	4300	2	23432	ENST00000478868.1	7783	ENSG00000143147	GPR161	G protein-coupled receptor 161
chr1	168178699	168179197	499	*	CESC_5048	44.9635	Promoter (<=1kb)	1	168178962	168202109	23148	1	261726	ENST00000367833.7	0	ENSG00000143155	TIPRL	TOR signaling pathway regulator
chr1	168203310	168203808	499	*	CESC_5049	15.7943	Distal Intergenic	1	168225938	168236770	10833	1	375035	ENST00000471981.1	-22130	ENSG00000213064	SFT2D2	SFT2 domain containing 2
chr1	168301598	168302096	499	*	CESC_5053	8.91265	Intron (ENST00000367821.8/9095, intron 5 of 7)	1	168297624	168313915	16292	1	9095	ENST00000441464.1	3974	ENSG00000143178	TBX19	T-box transcription factor 19
chr1	168342627	168343125	499	*	CESC_5055	10.9253	Intron (ENST00000636624.1/ENST00000636624.1, intron 1 of 3)	1	168375524	168375621	98	1	693142	ENST00000385239.1	-32399	ENSG00000207974	MIR557	microRNA 557
chr1	168392024	168392522	499	*	CESC_5057	10.9075	Distal Intergenic	1	168401483	168407274	5792	2	100505918	ENST00000422548.1	14752	NA	LOC100505918	uncharacterized LOC100505918
chr1	168469658	168470156	499	*	CESC_5059	8.88953	Intron (ENST00000636459.1/100505918, intron 4 of 8)	1	168485118	168495640	10523	2	101928565	ENST00000702283.1	25484	ENSG00000228697	LOC101928565	uncharacterized LOC101928565
chr1	168628840	168629338	499	*	CESC_5062	20.4337	Distal Intergenic	1	168576605	168582069	5465	1	6375	ENST00000367818.4	52235	ENSG00000143184	XCL1	X-C motif chemokine ligand 1
chr1	168709217	168709715	499	*	CESC_5063	11.6083	Intron (ENST00000367817.4/1805, intron 2 of 3)	1	168695468	168729206	33739	2	1805	ENST00000367817.4	19491	ENSG00000143196	DPT	dermatopontin
chr1	168752045	168752543	499	*	CESC_5067	9.8163	Intron (ENST00000650631.1/1805, intron 4 of 8)	1	168763365	168774490	11126	2	124904452	ENST00000457405.1	21947	NA	LOC124904452	uncharacterized LOC124904452
chr1	168845077	168845575	499	*	CESC_5069	6.09412	Intron (ENST00000650631.1/1805, intron 4 of 8)	1	168790072	168792886	2815	1	79100	ENST00000665467.1	55005	ENSG00000225826	LINC00626	long intergenic non-protein coding RNA 626
chr1	168991654	168992152	499	*	CESC_5072	9.01247	Intron (ENST00000650631.1/1805, intron 4 of 8)	1	168903905	169087005	183101	2	101978719	ENST00000366408.3	94853	ENSG00000203601	LINC00970	long intergenic non-protein coding RNA 970
chr1	169106022	169106520	499	*	CESC_5078	56.3739	Promoter (<=1kb)	1	169106323	169131777	25455	1	481	ENST00000690184.1	0	ENSG00000143153	ATP1B1	ATPase Na+/K+ transporting subunit beta 1
chr1	169312157	169312655	499	*	CESC_5085	8.42466	Promoter (2-3kb)	1	169169521	169310071	140551	2	29922	ENST00000483228.5	-2086	ENSG00000143156	NME7	NME/NM23 family member 7
chr1	169368363	169368861	499	*	CESC_5087	9.45137	Promoter (<=1kb)	1	169368237	169380562	12326	1	8548	ENST00000426663.1	126	ENSG00000117475	BLZF1	basic leucine zipper nuclear factor 1
chr1	169484133	169484631	499	*	CESC_5088	9.6161	Promoter (1-2kb)	1	169463929	169485931	22003	2	10560	ENST00000367804.4	1300	ENSG00000117479	SLC19A2	solute carrier family 19 member 2
chr1	169527790	169528288	499	*	CESC_5093	8.56817	Exon (ENST00000367797.9/2153, exon 17 of 25)	1	169514166	169515745	1580	2	2153	ENST00000495481.1	-12045	ENSG00000198734	F5	coagulation factor V
chr1	169680663	169681161	499	*	CESC_5096	9.82816	Intron (ENST00000498289.5/55732, intron 1 of 28)	1	169662007	169853085	191079	1	55732	ENST00000498289.5	18656	ENSG00000000460	FIRRM	FIGNL1 interacting regulator of recombination and mitosis
chr1	169711959	169712457	499	*	CESC_5097	7.99746	Promoter (<=1kb)	1	169690665	169711702	21038	2	6402	ENST00000650983.1	-257	ENSG00000188404	SELL	selectin L
chr1	169781290	169781788	499	*	CESC_5098	9.03544	Intron (ENST00000498289.5/55732, intron 3 of 28)	1	169792529	169794689	2161	2	92342	ENST00000303469.6	12901	ENSG00000171806	METTL18	methyltransferase like 18
chr1	169893071	169893569	499	*	CESC_5100	11.3702	Promoter (<=1kb)	1	169849631	169893896	44266	2	57147	ENST00000367771.11	327	ENSG00000000457	SCYL3	SCY1 like pseudokinase 3
chr1	170063127	170063625	499	*	CESC_5102	6.13138	Intron (ENST00000367765.5/22920, intron 1 of 19)	1	169921326	170068917	147592	2	22920	ENST00000367765.5	5292	ENSG00000075945	KIFAP3	kinesin associated protein 3
chr1	170309547	170310045	499	*	CESC_5104	8.05661	Distal Intergenic	1	170271395	170284277	12883	2	284688	ENST00000440404.6	-25270	ENSG00000224286	LINC01142	long intergenic non-protein coding RNA 1142
chr1	170531856	170532354	499	*	CESC_5105	28.1253	Promoter (<=1kb)	1	170532122	170552190	20069	1	92344	ENST00000686870.1	0	ENSG00000120370	GORAB	golgin, RAB6 interacting
chr1	170707927	170708425	499	*	CESC_5108	11.2201	Intron (ENST00000553786.1/5396, intron 2 of 2)	1	170722617	170736399	13783	1	5396	ENST00000476867.6	-14192	ENSG00000116132	PRRX1	paired related homeobox 1
chr1	171126457	171126955	499	*	CESC_5109	11.7379	Intron (ENST00000669750.1/105371611, intron 3 of 4)	1	171137740	171161568	23829	1	388714	ENST00000367754.3	-10785	ENSG00000117507	FMO6P	flavin containing dimethylaniline monoxygenase 6, pseudogene
chr1	171188589	171189087	499	*	CESC_5114	6.27283	Exon (ENST00000462643.2/2327, exon 3 of 4)	1	171185524	171196720	11197	1	2327	ENST00000483192.2	3065	ENSG00000094963	FMO2	flavin containing dimethylaniline monoxygenase 2
chr1	171222098	171222596	499	*	CESC_5115	8.66285	Promoter (1-2kb)	1	171199244	171224284	25041	2	124900413	ENST00000422841.5	1688	NA	LOC124900413	uncharacterized LOC124900413
chr1	171254819	171255317	499	*	CESC_5117	5.82021	Promoter (2-3kb)	1	171257738	171285977	28240	1	2326	ENST00000469112.5	-2421	ENSG00000010932	FMO1	flavin containing dimethylaniline monoxygenase 1
chr1	171313843	171314341	499	*	CESC_5118	39.412	Promoter (<=1kb)	1	171314183	171342084	27902	1	2329	ENST00000367749.4	0	ENSG00000076258	FMO4	flavin containing dimethylaniline monoxygenase 4
chr1	171373817	171374315	499	*	CESC_5119	7.3739	Distal Intergenic	1	171339299	171339959	661	1	7151	ENST00000649925.1	34518	NA	TOP1P1	DNA topoisomerase I pseudogene 1
chr1	171434613	171435111	499	*	CESC_5121	12.8452	Distal Intergenic	1	171485530	171593511	107982	1	23215	ENST00000647382.2	-50419	ENSG00000117523	PRRC2C	proline rich coiled-coil 2C
chr1	171644815	171645313	499	*	CESC_5127	7.77029	Intron (ENST00000638471.1/4653, intron 1 of 3)	1	171635417	171652629	17213	2	4653	ENST00000638471.1	7316	ENSG00000034971	MYOC	myocilin
chr1	171741860	171742358	499	*	CESC_5128	33.794	Promoter (<=1kb)	1	171700160	171742065	41906	2	8674	ENST00000236192.12	0	ENSG00000117533	VAMP4	vesicle associated membrane protein 4
chr1	171781171	171781669	499	*	CESC_5130	113.388	Promoter (<=1kb)	1	171781660	171797716	16057	1	51603	ENST00000361735.4	0	ENSG00000010165	METTL13	methyltransferase 13, eEF1A lysine and N-terminal methyltransferase
chr1	171817622	171818120	499	*	CESC_5132	9.98815	Promoter (<=1kb)	1	171817887	172289834	471948	1	26052	ENST00000688173.1	0	ENSG00000197959	DNM3	dynamin 3
chr1	172056064	172056562	499	*	CESC_5136	3.05299	Intron (ENST00000688173.1/26052, intron 9 of 14)	1	172138808	172138888	81	1	100422882	ENST00000636555.1	-82246	ENSG00000283152	MIR3120	microRNA 3120
chr1	172144662	172145160	499	*	CESC_5137	8.02889	Promoter (<=1kb)	1	172138397	172144840	6444	2	100628315	ENST00000417354.3	0	NA	DNM3OS	DNM3 opposite strand/antisense RNA
chr1	172431566	172432064	499	*	CESC_5143	22.4022	Intron (ENST00000367727.9/92346, intron 1 of 6)	1	172420734	172431287	10554	1	92346	ENST00000460397.2	10832	ENSG00000180999	C1orf105	chromosome 1 open reading frame 105
chr1	172443874	172444372	499	*	CESC_5144	19.5945	Promoter (<=1kb)	1	172393134	172444083	50950	2	102724528	ENST00000484368.1	0	NA	LOC102724528	uncharacterized LOC102724528
chr1	172498841	172499339	499	*	CESC_5148	6.67757	Distal Intergenic	1	172532349	172611833	79485	1	51430	ENST00000367723.8	-33010	ENSG00000094975	SUCO	SUN domain containing ossification factor
chr1	172638811	172639309	499	*	CESC_5153	14.7229	Distal Intergenic	1	172659103	172666876	7774	1	356	ENST00000367721.3	-19794	ENSG00000117560	FASLG	Fas ligand
chr1	172871203	172871701	499	*	CESC_5158	10.1659	Intron (ENST00000432694.2/ENST00000432694.2, intron 1 of 4)	1	173039202	173050941	11740	2	8995	ENST00000404377.5	179240	ENSG00000120337	TNFSF18	TNF superfamily member 18
chr1	173113250	173113748	499	*	CESC_5165	8.01071	Distal Intergenic	1	173174300	173175503	1204	2	7292	ENST00000436974.1	61755	ENSG00000117586	TNFSF4	TNF superfamily member 4
chr1	173405700	173406198	499	*	CESC_5170	9.96805	Distal Intergenic	1	173417793	173420501	2709	2	101928673	ENST00000661092.1	14303	ENSG00000203739	PRDX6-AS1	PRDX6 antisense RNA 1
chr1	173477420	173477918	499	*	CESC_5174	23.7929	Promoter (<=1kb)	1	173477335	173488815	11481	1	9588	ENST00000340385.6	85	ENSG00000117592	PRDX6	peroxiredoxin 6
chr1	173714727	173715225	499	*	CESC_5179	24.5771	Promoter (<=1kb)	1	173714941	173733828	18888	1	27252	ENST00000479505.5	0	ENSG00000076321	KLHL20	kelch like family member 20
chr1	173824296	173824794	499	*	CESC_5181	49.7146	Promoter (<=1kb)	1	173824653	173858389	33737	1	55157	ENST00000648960.1	0	ENSG00000117593	DARS2	aspartyl-tRNA synthetase 2, mitochondrial
chr1	173867904	173868402	499	*	CESC_5183	111.344	Promoter (<=1kb)	1	173858997	173867989	8993	2	60674	ENST00000702964.1	0	ENSG00000234741	GAS5	growth arrest specific 5
chr1	174021664	174022162	499	*	CESC_5186	23.3894	Promoter (<=1kb)	1	173931084	174022357	91274	2	149041	ENST00000367696.7	195	ENSG00000135870	RC3H1	ring finger and CCCH-type domains 1
chr1	174022170	174022668	499	*	CESC_5187	56.5328	Promoter (<=1kb)	1	174022509	174022985	477	1	105371620	ENST00000424181.1	0	ENSG00000224977	RC3H1-DT	RC3H1 divergent transcript
chr1	174143979	174144477	499	*	CESC_5190	5.65152	Intron (ENST00000665650.1/102724601, intron 2 of 2)	1	174154190	174158992	4803	2	102724601	ENST00000656058.1	14515	ENSG00000227373	RABGAP1L-DT	RABGAP1L divergent transcript
chr1	174222079	174222577	499	*	CESC_5196	9.67497	Promoter (1-2kb)	1	174220712	174231245	10534	1	9910	ENST00000487987.1	1367	ENSG00000152061	RABGAP1L	RAB GTPase activating protein 1 like
chr1	174406380	174406878	499	*	CESC_5199	5.81929	Intron (ENST00000357444.10/9910, intron 13 of 13)	1	174447964	174449545	1582	1	9293	ENST00000367685.5	-41086	ENSG00000203737	GPR52	G protein-coupled receptor 52
chr1	174990319	174990817	499	*	CESC_5210	6.34915	3' UTR	1	174999163	175011715	12553	1	27101	ENST00000613570.4	-8346	ENSG00000116161	CACYBP	calcyclin binding protein
chr1	175023232	175023730	499	*	CESC_5215	39.528	Promoter (<=1kb)	1	175012958	175023425	10468	2	63931	ENST00000476371.1	0	ENSG00000120333	MRPS14	mitochondrial ribosomal protein S14
chr1	175191662	175192160	499	*	CESC_5217	13.0845	Promoter (<=1kb)	1	175158953	175192754	33802	2	9674	ENST00000545251.6	594	ENSG00000235750	KIAA0040	KIAA0040
chr1	175338940	175339438	499	*	CESC_5222	4.39571	Intron (ENST00000367674.7/7143, intron 18 of 22)	1	175307218	175335459	28242	1	105371623	ENST00000569593.1	31722	NA	LOC105371623	uncharacterized LOC105371623
chr1	175420185	175420683	499	*	CESC_5225	7.75945	Intron (ENST00000367674.7/7143, intron 2 of 22)	1	175391428	175406364	14937	2	7143	ENST00000422274.2	-13821	ENSG00000116147	TNR	tenascin R
chr1	176206471	176206969	499	*	CESC_5229	21.8356	Promoter (<=1kb)	1	175944831	176206691	261861	2	64326	ENST00000367667.5	0	ENSG00000143207	COP1	COP1 E3 ubiquitin ligase
chr1	177209271	177209769	499	*	CESC_5231	11.7177	Intron (ENST00000361539.5/57795, intron 1 of 7)	1	177170958	177282422	111465	1	57795	ENST00000361539.5	38313	ENSG00000198797	BRINP2	BMP/retinoic acid inducible neural specific 2
chr1	177304999	177305497	499	*	CESC_5232	9.71555	Distal Intergenic	1	177351560	177366460	14901	1	102724661	ENST00000451341.3	-46063	ENSG00000224968	LINC01645	long intergenic non-protein coding RNA 1645
chr1	177915627	177916125	499	*	CESC_5233	6.94164	Intron (ENST00000664407.1/ENST00000664407.1, intron 1 of 6)	1	177927566	177936366	8801	2	89866	ENST00000495165.5	20241	ENSG00000120341	SEC16B	SEC16 homolog B, endoplasmic reticulum export factor
chr1	178031749	178032247	499	*	CESC_5236	9.25509	Intron (ENST00000464428.2/111240474, intron 3 of 26)	1	178035274	178037924	2651	2	730102	ENST00000481349.1	5677	ENSG00000242193	CRYZL2P	crystallin zeta like 2, pseudogene
chr1	178037764	178038262	499	*	CESC_5237	17.4055	Promoter (<=1kb)	1	177928791	178038007	109217	2	111240474	ENST00000464428.2	0	ENSG00000120341	CRYZL2P-SEC16B	CRYZL2P-SEC16B readthrough
chr1	178093445	178093943	499	*	CESC_5240	31.854	Promoter (<=1kb)	1	178090677	178093655	2979	2	100302401	ENST00000654141.1	0	ENSG00000224687	RASAL2-AS1	RASAL2 antisense RNA 1
chr1	178094214	178094712	499	*	CESC_5241	21.6029	Promoter (<=1kb)	1	178094104	178478850	384747	1	9462	ENST00000367649.8	110	ENSG00000075391	RASAL2	RAS protein activator like 2
chr1	178119555	178120053	499	*	CESC_5242	9.05483	Promoter (<=1kb)	1	178120961	178300055	179095	1	105371630	ENST00000465723.1	-908	NA	LOC105371630	uncharacterized LOC105371630
chr1	178529932	178530430	499	*	CESC_5256	14.8236	3' UTR	1	178520829	178521812	984	1	84066	ENST00000442872.1	9103	ENSG00000240021	TEX35	testis expressed 35
chr1	178532215	178532713	499	*	CESC_5257	11.3024	Intron (ENST00000419909.6/84066, intron 11 of 15)	1	178542752	178545500	2749	1	400798	ENST00000367638.1	-10039	ENSG00000213057	C1orf220	chromosome 1 putative open reading frame 220
chr1	178632990	178633488	499	*	CESC_5262	13.786	Distal Intergenic	1	178677749	178677834	86	1	100616328	ENST00000585257.1	-44261	ENSG00000266417	MIR4424	microRNA 4424
chr1	178724971	178725469	499	*	CESC_5265	25.7532	Promoter (<=1kb)	1	178725165	178879788	154624	1	55103	ENST00000495034.5	0	ENSG00000116191	RALGPS2	Ral GEF with PH domain and SH3 binding motif 2
chr1	178725620	178726118	499	*	CESC_5266	21.4755	Promoter (<=1kb)	1	178724306	178726285	1980	2	124904461	ENST00000608517.1	167	NA	LOC124904461	translation initiation factor IF-2-like
chr1	179017014	179017512	499	*	CESC_5268	16.7404	Exon (ENST00000690027.2/ENST00000690027.2, exon 1 of 1)	1	179025804	179050316	24513	1	9917	ENST00000440702.5	-8292	ENSG00000116199	FAM20B	FAM20B glycosaminoglycan xylosylkinase
chr1	179081086	179081584	499	*	CESC_5271	12.455	Promoter (<=1kb)	1	179082070	179085855	3786	1	64222	ENST00000367625.8	-486	ENSG00000186283	TOR3A	torsin family 3 member A
chr1	179129604	179130102	499	*	CESC_5274	14.8075	Intron (ENST00000344730.8/27, intron 3 of 12)	1	179131154	179134196	3043	2	27	ENST00000659126.1	4094	ENSG00000143322	ABL2	ABL proto-oncogene 2, non-receptor tyrosine kinase
chr1	179293480	179293978	499	*	CESC_5277	28.4669	Promoter (<=1kb)	1	179293714	179358677	64964	1	6646	ENST00000539888.5	0	ENSG00000057252	SOAT1	sterol O-acyltransferase 1
chr1	179365726	179366224	499	*	CESC_5279	27.0323	Promoter (<=1kb)	1	179365726	179370079	4354	1	126859	ENST00000507383.5	0	ENSG00000162779	AXDND1	axonemal dynein light chain domain containing 1
chr1	179586172	179586670	499	*	CESC_5280	11.1742	Distal Intergenic	1	179591613	179691270	99658	1	163589	ENST00000367614.5	-4943	ENSG00000162782	TDRD5	tudor domain containing 5
chr1	179809765	179810263	499	*	CESC_5282	7.79081	Intron (ENST00000341785.5/148753, intron 2 of 4)	1	179816184	179817424	1241	2	105371634	ENST00000453051.5	7161	NA	LOC105371634	uncharacterized LOC105371634
chr1	179877604	179878102	499	*	CESC_5284	21.9855	Promoter (<=1kb)	1	179839967	179877799	37833	2	163590	ENST00000367612.7	0	ENSG00000169905	TOR1AIP2	torsin 1A interacting protein 2
chr1	179881788	179882286	499	*	CESC_5285	29.8989	Promoter (<=1kb)	1	179882042	179919708	37667	1	26092	ENST00000528443.6	0	ENSG00000143337	TOR1AIP1	torsin 1A interacting protein 1
chr1	179953586	179954084	499	*	CESC_5289	9.83937	Promoter (<=1kb)	1	179954674	180114860	160187	1	9857	ENST00000706241.1	-590	ENSG00000135837	CEP350	centrosomal protein 350
chr1	180126756	180127254	499	*	CESC_5293	23.2164	Distal Intergenic	1	180154869	180204030	49162	1	5768	ENST00000367602.8	-27615	ENSG00000116260	QSOX1	quiescin sulfhydryl oxidase 1
chr1	180502155	180502653	499	*	CESC_5303	29.653	Promoter (<=1kb)	1	180288230	180502577	214348	2	84320	ENST00000367595.4	0	ENSG00000230124	ACBD6	acyl-CoA binding domain containing 6
chr1	180515762	180516260	499	*	CESC_5305	10.3035	Intron (ENST00000673955.1/148756, intron 1 of 2)	1	180509380	180566523	57144	1	148756	ENST00000673955.1	6382	ENSG00000236719	OVAAL	ovarian adenocarcinoma amplified long non-coding RNA
chr1	180631696	180632194	499	*	CESC_5313	74.7489	Promoter (<=1kb)	1	180632022	180890279	258258	1	9213	ENST00000367590.9	0	ENSG00000143324	XPR1	xenotropic and polytropic retrovirus receptor 1
chr1	180912613	180913111	499	*	CESC_5315	13.1321	Promoter (<=1kb)	1	180912897	180951614	38718	1	57710	ENST00000367588.9	0	ENSG00000135835	KIAA1614	KIAA1614
chr1	180953370	180953868	499	*	CESC_5317	11.7994	Promoter (1-2kb)	1	180949699	180954887	5189	2	103344928	ENST00000415647.1	1019	ENSG00000232586	KIAA1614-AS1	KIAA1614 antisense RNA 1
chr1	181021874	181022372	499	*	CESC_5319	18.6879	Promoter (<=1kb)	1	180972725	181022870	50146	2	10228	ENST00000258301.6	498	ENSG00000135823	STX6	syntaxin 6
chr1	181033071	181033569	499	*	CESC_5321	21.0593	Promoter (<=1kb)	1	181033374	181061938	28565	1	3140	ENST00000614012.5	0	ENSG00000153029	MR1	major histocompatibility complex, class I-related
chr1	181084194	181084692	499	*	CESC_5327	8.97479	Distal Intergenic	1	181088700	181092900	4201	1	51278	ENST00000367577.7	-4008	ENSG00000162783	IER5	immediate early response 5
chr1	181134872	181135370	499	*	CESC_5341	31.7555	Distal Intergenic	1	181174484	181182208	7725	1	101928973	ENST00000435023.1	-39114	ENSG00000237292	LINC01732	long intergenic non-protein coding RNA 1732
chr1	181251093	181251591	499	*	CESC_5348	10.1049	Distal Intergenic	1	181236388	181238604	2217	1	100287948	ENST00000319701.2	14705	ENSG00000179452	LINC01699	long intergenic non-protein coding RNA 1699
chr1	181647615	181648113	499	*	CESC_5349	6.59668	Intron (ENST00000524607.6/777, intron 8 of 11)	1	181732466	181776928	44463	1	777	ENST00000700188.1	-84353	ENSG00000198216	CACNA1E	calcium voltage-gated channel subunit alpha1 E
chr1	182029490	182029988	499	*	CESC_5351	78.4952	Distal Intergenic	1	182054570	182061712	7143	2	127665	ENST00000339948.3	31724	ENSG00000179930	ZNF648	zinc finger protein 648
chr1	182174139	182174637	499	*	CESC_5362	8.41527	Intron (ENST00000663078.1/400799, intron 2 of 4)	1	182129310	182244399	115090	2	400799	ENST00000608183.1	69762	NA	LINC01344	long intergenic non-protein coding RNA 1344
chr1	182377151	182377649	499	*	CESC_5373	8.33227	Distal Intergenic	1	182384415	182385939	1525	2	2752	ENST00000461447.1	8290	ENSG00000135821	GLUL	glutamate-ammonia ligase
chr1	182396638	182397136	499	*	CESC_5384	11.6486	Distal Intergenic	1	182398117	182400667	2551	2	127670	ENST00000367565.2	3531	ENSG00000203730	TEDDM1	transmembrane epididymal protein 1
chr1	182405917	182406415	499	*	CESC_5386	14.061	Promoter (1-2kb)	1	182407621	182414815	7195	1	388719	ENST00000367563.7	-1206	ENSG00000203729	LINC00272	long intergenic non-protein coding RNA 272
chr1	182575432	182575930	499	*	CESC_5387	7.45861	Exon (ENST00000367559.7/6041, exon 7 of 7)	1	182573634	182589256	15623	2	6041	ENST00000367559.7	13326	ENSG00000135828	RNASEL	ribonuclease L
chr1	182601281	182601779	499	*	CESC_5389	8.45167	Promoter (2-3kb)	1	182598623	182604389	5767	2	6004	ENST00000367558.6	2610	ENSG00000143333	RGS16	regulator of G protein signaling 16
chr1	182614809	182615307	499	*	CESC_5391	21.6074	Promoter (<=1kb)	1	182615254	182616629	1376	1	284648	ENST00000566297.1	0	ENSG00000261504	LINC01686	long intergenic non-protein coding RNA 1686
chr1	182643666	182644164	499	*	CESC_5395	9.17374	3' UTR	1	182646735	182671853	25119	2	85397	ENST00000367556.5	27689	ENSG00000135824	RGS8	regulator of G protein signaling 8
chr1	182752277	182752775	499	*	CESC_5396	6.13787	Distal Intergenic	1	182789293	182830384	41092	1	80896	ENST00000488424.5	-36518	ENSG00000135838	NPL	N-acetylneuraminate pyruvate lyase
chr1	182839015	182839513	499	*	CESC_5401	41.1628	Promoter (<=1kb)	1	182839347	182887982	48636	1	1660	ENST00000367549.4	0	ENSG00000135829	DHX9	DExH-box helicase 9
chr1	182952945	182953443	499	*	CESC_5403	11.9377	Promoter (<=1kb)	1	182899865	182953023	53159	2	81626	ENST00000483655.5	0	ENSG00000157060	SHCBP1L	SHC binding and spindle associated 1 like
chr1	183022168	183022666	499	*	CESC_5405	19.8572	Promoter (<=1kb)	1	183023420	183145592	122173	1	3915	ENST00000258341.5	-754	ENSG00000135862	LAMC1	laminin subunit gamma 1
chr1	183159888	183160386	499	*	CESC_5409	34.1744	Distal Intergenic	1	183138402	183141282	2881	2	110841583	ENST00000457852.3	-18606	ENSG00000224468	LAMC1-AS1	LAMC1 antisense RNA 1
chr1	183180211	183180709	499	*	CESC_5410	9.95197	Distal Intergenic	1	183186238	183241261	55024	1	3918	ENST00000493293.5	-5529	ENSG00000058085	LAMC2	laminin subunit gamma 2
chr1	183279150	183279648	499	*	CESC_5419	24.6315	Promoter (<=1kb)	1	183252424	183278685	26262	2	23057	ENST00000464047.1	-465	ENSG00000157064	NMNAT2	nicotinamide nucleotide adenylyltransferase 2
chr1	183461884	183462382	499	*	CESC_5426	5.25972	Exon (ENST00000421703.5/284649, exon 4 of 5)	1	183461746	183471729	9984	2	284649	ENST00000432837.1	9347	ENSG00000232860	SMG7-AS1	SMG7 antisense RNA 1
chr1	183472127	183472625	499	*	CESC_5430	47.4048	Promoter (<=1kb)	1	183472216	183529014	56799	1	9887	ENST00000440812.7	0	ENSG00000116698	SMG7	SMG7 nonsense mediated mRNA decay factor
chr1	183567521	183568019	499	*	CESC_5433	17.5441	Promoter (1-2kb)	1	183563269	183569225	5957	2	4688	ENST00000420553.5	1206	ENSG00000116701	NCF2	neutrophil cytosolic factor 2
chr1	183623155	183623653	499	*	CESC_5441	5.55299	3' UTR	1	183626194	183633958	7765	2	10092	ENST00000462965.1	10305	ENSG00000162704	ARPC5	actin related protein 2/3 complex subunit 5
chr1	183655424	183655922	499	*	CESC_5445	5.67809	Promoter (2-3kb)	1	183647567	183653316	5750	2	403314	ENST00000481562.1	-2108	ENSG00000173627	APOBEC4	apolipoprotein B mRNA editing enzyme catalytic polypeptide like 4
chr1	183804824	183805322	499	*	CESC_5447	17.2091	Promoter (<=1kb)	1	183805120	183928532	123413	1	23179	ENST00000360851.4	0	ENSG00000143344	RGL1	ral guanine nucleotide dissociation stimulator like 1
chr1	183881659	183882157	499	*	CESC_5449	15.2242	Intron (ENST00000304685.8/23179, intron 6 of 18)	1	183929889	183936924	7036	2	23127	ENST00000486375.2	54767	ENSG00000198756	COLGALT2	collagen beta(1-O)galactosyltransferase 2
chr1	184051434	184051932	499	*	CESC_5456	20.4333	Promoter (<=1kb)	1	184051722	184121999	70278	1	102724830	ENST00000643916.1	0	NA	LOC102724830	uncharacterized LOC102724830
chr1	184289779	184290277	499	*	CESC_5458	9.8721	Distal Intergenic	1	184385753	184386704	952	2	118827814	ENST00000605589.1	96427	ENSG00000271387	C1orf21-DT	C1orf21 divergent transcript
chr1	184386706	184387204	499	*	CESC_5459	37.5937	Promoter (<=1kb)	1	184387029	184629019	241991	1	81563	ENST00000235307.7	0	ENSG00000116667	C1orf21	chromosome 1 open reading frame 21
chr1	184612149	184612647	499	*	CESC_5466	23.4215	Intron (ENST00000235307.7/81563, intron 5 of 5)	1	184629542	184630439	898	2	107985236	ENST00000702746.1	17792	NA	LOC107985236	uncharacterized LOC107985236
chr1	184754002	184754500	499	*	CESC_5468	11.2059	Promoter (<=1kb)	1	184690669	184754621	63953	2	80267	ENST00000685596.1	121	ENSG00000116406	EDEM3	ER degradation enhancing alpha-mannosidase like protein 3
chr1	184792532	184793030	499	*	CESC_5471	13.7848	3' UTR	1	184790724	184805985	15262	2	116496	ENST00000417056.5	12955	ENSG00000135842	NIBAN1	niban apoptosis regulator 1
chr1	185001422	185001920	499	*	CESC_5483	15.5919	Promoter (1-2kb)	1	184999710	185008789	9080	1	101929069	ENST00000566476.2	1712	NA	LINC01633	long intergenic non-protein coding RNA 1633
chr1	185045142	185045640	499	*	CESC_5486	30.7258	Promoter (<=1kb)	1	185045526	185101057	55532	1	6045	ENST00000367509.8	0	ENSG00000121481	RNF2	ring finger protein 2
chr1	185156270	185156768	499	*	CESC_5487	27.0229	Promoter (<=1kb)	1	185118101	185156953	38853	2	81627	ENST00000367506.10	185	ENSG00000121486	TRMT1L	tRNA methyltransferase 1 like
chr1	185156872	185157370	499	*	CESC_5488	113.126	Promoter (<=1kb)	1	185157080	185291007	133928	1	54823	ENST00000367501.7	0	ENSG00000116668	SWT1	SWT1 RNA endoribonuclease homolog
chr1	185244338	185244836	499	*	CESC_5490	5.83079	Intron (ENST00000367501.7/54823, intron 16 of 18)	1	185300097	185300918	822	2	10625	ENST00000468217.1	56082	ENSG00000116679	IVNS1ABP	influenza virus NS1A binding protein
chr1	185338695	185339193	499	*	CESC_5496	8.85676	Distal Intergenic	1	185331257	185335039	3783	2	100288079	ENST00000565520.1	-3656	ENSG00000261024	GS1-279B7.1	microtubule associated protein 1 light chain 3 beta pseudogene
chr1	185484010	185484508	499	*	CESC_5503	9.16016	Distal Intergenic	1	185558376	185628492	70117	2	101929093	ENST00000665129.1	143984	ENSG00000228309	LINC01350	long intergenic non-protein coding RNA 1350
chr1	185646212	185646710	499	*	CESC_5506	9.17742	Promoter (<=1kb)	1	185646463	185657167	10705	1	105371653	ENST00000658071.1	0	ENSG00000261729	GS1-204I12.4	uncharacterized GS1-204I12.4
chr1	186163181	186163679	499	*	CESC_5507	7.21337	Intron (ENST00000271588.9/83872, intron 97 of 106)	1	186171387	186189665	18279	1	83872	ENST00000414277.1	-7708	ENSG00000143341	HMCN1	hemicentin 1
chr1	186374558	186375056	499	*	CESC_5511	18.3625	Promoter (<=1kb)	1	186311652	186375253	63602	2	7175	ENST00000367478.9	197	ENSG00000047410	TPR	translocated promoter region, nuclear basket protein
chr1	186375815	186376313	499	*	CESC_5513	25.9173	Promoter (<=1kb)	1	186375838	186419551	43714	1	54953	ENST00000419367.8	0	ENSG00000157181	ODR4	odr-4 GPCR localization factor homolog
chr1	186511938	186512436	499	*	CESC_5514	12.0877	Intron (ENST00000655945.1/102724919, intron 2 of 2)	1	186465709	186521147	55439	1	102724919	ENST00000655945.1	46229	ENSG00000229739	PDC-AS1	PDC antisense RNA 1
chr1	186578257	186578755	499	*	CESC_5515	12.1175	Exon (ENST00000456921.1/ENST00000456921.1, exon 1 of 1)	1	186674496	186675869	1374	2	5743	ENST00000466691.1	97114	ENSG00000073756	PTGS2	prostaglandin-endoperoxide synthase 2
chr1	186680111	186680609	499	*	CESC_5518	18.9713	Promoter (<=1kb)	1	186680601	186683165	2565	1	103752588	ENST00000608917.3	0	NA	PACERR	PTGS2 antisense NFKB1 complex-mediated expression regulator RNA
chr1	186828693	186829191	499	*	CESC_5519	7.57657	Promoter (<=1kb)	1	186828949	186988981	160033	1	5321	ENST00000367466.4	0	ENSG00000116711	PLA2G4A	phospholipase A2 group IVA
chr1	192516748	192517246	499	*	CESC_5521	16.0835	Exon (ENST00000642657.1/ENST00000642657.1, exon 1 of 3)	1	192575763	192577276	1514	1	5996	ENST00000474373.1	-58517	ENSG00000090104	RGS1	regulator of G protein signaling 1
chr1	192609050	192609548	499	*	CESC_5528	11.125	Promoter (<=1kb)	1	192609359	192634544	25186	1	107985241	ENST00000702390.1	0	ENSG00000289995	LOC107985241	uncharacterized LOC107985241
chr1	192805767	192806265	499	*	CESC_5529	10.9974	Promoter (2-3kb)	1	192809039	192810899	1861	1	5997	ENST00000483295.1	-2774	ENSG00000116741	RGS2	regulator of G protein signaling 2
chr1	193058459	193058957	499	*	CESC_5535	20.0551	Promoter (<=1kb)	1	193049532	193059217	9686	2	51377	ENST00000483156.1	260	ENSG00000116750	UCHL5	ubiquitin C-terminal hydrolase L5
chr1	193104449	193104947	499	*	CESC_5538	15.2954	Promoter (<=1kb)	1	193096470	193105414	8945	2	51022	ENST00000367439.8	467	ENSG00000023572	GLRX2	glutaredoxin 2
chr1	193121769	193122267	499	*	CESC_5540	89.0977	Promoter (<=1kb)	1	193121983	193237693	115711	1	79577	ENST00000649895.1	0	ENSG00000134371	CDC73	cell division cycle 73
chr1	193437729	193438227	499	*	CESC_5543	6.77709	Distal Intergenic	1	193457422	193465198	7777	1	124904475	ENST00000658112.1	-19195	NA	LOC124904475	uncharacterized LOC124904475
chr1	195592253	195592751	499	*	CESC_5545	10.4384	Distal Intergenic	1	195747166	195763425	16260	2	105371672	ENST00000657207.1	170674	ENSG00000287364	LOC105371672	uncharacterized LOC105371672
chr1	195958078	195958576	499	*	CESC_5547	10.7674	Distal Intergenic	1	196044883	196065235	20353	2	105371673	ENST00000430519.2	106659	NA	LINC01724	long intergenic non-protein coding RNA 1724
chr1	197145980	197146478	499	*	CESC_5551	14.3712	Promoter (<=1kb)	1	197084324	197146437	62114	2	259266	ENST00000680710.1	0	ENSG00000066279	ASPM	assembly factor for spindle microtubules
chr1	197201178	197201676	499	*	CESC_5553	58.7874	Promoter (<=1kb)	1	197153682	197201293	47612	2	360023	ENST00000367405.5	0	ENSG00000177888	ZBTB41	zinc finger and BTB domain containing 41
chr1	197707677	197708175	499	*	CESC_5554	2.50308	Intron (ENST00000620048.6/163486, intron 3 of 22)	1	197658300	197735529	77230	2	163486	ENST00000294738.5	27354	ENSG00000213047	DENND1B	DENN domain containing 1B
chr1	197902691	197903189	499	*	CESC_5564	32.7331	Promoter (<=1kb)	1	197902778	197907367	4590	1	388722	ENST00000436652.1	0	ENSG00000203724	C1orf53	chromosome 1 open reading frame 53
chr1	198156056	198156554	499	*	CESC_5565	13.7642	Promoter (<=1kb)	1	198156994	198253078	96085	1	140609	ENST00000442588.5	-440	ENSG00000151414	NEK7	NIMA related kinase 7
chr1	198443318	198443816	499	*	CESC_5571	16.655	Distal Intergenic	1	198450666	198519877	69212	2	105371677	ENST00000660823.1	76061	NA	LOC105371677	uncharacterized LOC105371677
chr1	198556817	198557315	499	*	CESC_5573	7.99454	Distal Intergenic	1	198523224	198540945	17722	2	127124	ENST00000281087.6	-15872	ENSG00000151418	ATP6V1G3	ATPase H+ transporting V1 subunit G3
chr1	198621140	198621638	499	*	CESC_5574	13.4648	Distal Intergenic	1	198638457	198708157	69701	1	5788	ENST00000367379.6	-16819	ENSG00000081237	PTPRC	protein tyrosine phosphatase receptor type C
chr1	198937232	198937730	499	*	CESC_5580	9.93121	Promoter (<=1kb)	1	198777861	198937421	159561	2	100131234	ENST00000660348.1	0	NA	MIR181A1HG	MIR181A1 host gene
chr1	199272620	199273118	499	*	CESC_5581	8.40293	Intron (ENST00000452199.1/400800, intron 3 of 3)	1	199148598	199393307	244710	1	400800	ENST00000452199.1	124022	ENSG00000231718	LINC02789	long intergenic non-protein coding RNA 2789
chr1	200154103	200154601	499	*	CESC_5582	8.42732	Intron (ENST00000236914.7/2494, intron 6 of 6)	1	200043810	200058424	14615	1	2494	ENST00000367357.3	110293	ENSG00000116833	NR5A2	nuclear receptor subfamily 5 group A member 2
chr1	200194455	200194953	499	*	CESC_5585	18.9236	Distal Intergenic	1	200333193	200478022	144830	1	124904480	ENST00000637430.1	-138240	NA	LOC124904480	uncharacterized LOC124904480
chr1	200368051	200368549	499	*	CESC_5587	8.15786	Intron (ENST00000637430.1/124904480, intron 4 of 5)	1	200342541	200373814	31274	2	554279	ENST00000367355.6	5265	ENSG00000203721	LINC00862	long intergenic non-protein coding RNA 862
chr1	200409829	200410327	499	*	CESC_5589	33.5131	Promoter (<=1kb)	1	200404940	200410056	5117	2	23528	ENST00000294740.3	0	ENSG00000162702	ZNF281	zinc finger protein 281
chr1	200483430	200483928	499	*	CESC_5593	17.5739	Promoter (<=1kb)	1	200478020	200483604	5585	2	124900414	ENST00000635660.1	0	NA	LOC124900414	uncharacterized LOC124900414
chr1	200620590	200621088	499	*	CESC_5595	25.8328	Promoter (<=1kb)	1	200551500	200620751	69252	2	9928	ENST00000367350.5	0	ENSG00000118193	KIF14	kinesin family member 14
chr1	200639923	200640421	499	*	CESC_5596	10.531	Intron (ENST00000447706.6/83479, intron 7 of 7)	1	200640811	200649149	8339	2	83479	ENST00000452560.5	8728	ENSG00000118197	DDX59	DEAD-box helicase 59
chr1	200738605	200739103	499	*	CESC_5600	33.6534	Promoter (<=1kb)	1	200738893	200860704	121812	1	23271	ENST00000358823.7	0	ENSG00000118200	CAMSAP2	calmodulin regulated spectrin associated protein family member 2
chr1	200888191	200888689	499	*	CESC_5603	11.028	Promoter (2-3kb)	1	200891048	200899538	8491	1	55765	ENST00000532631.5	-2359	ENSG00000163362	INAVA	innate immunity activator
chr1	200917411	200917909	499	*	CESC_5616	7.37966	Promoter (<=1kb)	1	200917460	200966536	49077	1	647215	ENST00000435735.2	0	ENSG00000233217	MROH3P	maestro heat like repeat family member 3, pseudogene
chr1	201019336	201019834	499	*	CESC_5617	24.0408	Intron (ENST00000332129.6/23046, intron 1 of 33)	1	200972990	201023408	50419	2	23046	ENST00000360529.9	3574	ENSG00000116852	KIF21B	kinesin family member 21B
chr1	201023481	201023979	499	*	CESC_5619	23.1233	Promoter (<=1kb)	1	201023949	201027790	3842	1	101929305	ENST00000446333.1	0	NA	LOC101929305	uncharacterized LOC101929305
chr1	201114346	201114844	499	*	CESC_5620	19.682	Promoter (1-2kb)	1	201039512	201112451	72940	2	779	ENST00000367338.7	-1895	ENSG00000081248	CACNA1S	calcium voltage-gated channel subunit alpha1 S
chr1	201126743	201127241	499	*	CESC_5621	9.36316	Promoter (<=1kb)	1	201113943	201127184	13242	2	647219	ENST00000449188.3	0	ENSG00000232237	ASCL5	achaete-scute family bHLH transcription factor 5
chr1	201137517	201138015	499	*	CESC_5622	12.5266	Intron (ENST00000367330.6/252839, intron 4 of 4)	1	201134773	201145668	10896	2	252839	ENST00000472411.1	7653	ENSG00000116857	TMEM9	transmembrane protein 9
chr1	201253328	201253826	499	*	CESC_5627	7.82612	Distal Intergenic	1	201283452	201332993	49542	1	5317	ENST00000263946.7	-29626	ENSG00000081277	PKP1	plakophilin 1
chr1	201346273	201346771	499	*	CESC_5669	12.0076	Distal Intergenic	1	201361012	201361357	346	2	7139	ENST00000477035.1	14586	ENSG00000118194	TNNT2	troponin T2, cardiac type
chr1	201383975	201384473	499	*	CESC_5676	7.43966	Promoter (<=1kb)	1	201382686	201383573	888	2	3898	ENST00000488842.1	-402	ENSG00000159166	LAD1	ladinin 1
chr1	201435883	201436381	499	*	CESC_5686	17.2488	Distal Intergenic	1	201408864	201429866	21003	2	7135	ENST00000336092.8	-6017	ENSG00000159173	TNNI1	troponin I1, slow skeletal type
chr1	201448030	201448528	499	*	CESC_5687	13.4411	Distal Intergenic	1	201465944	201466657	714	2	23612	ENST00000497057.1	18129	ENSG00000174307	PHLDA3	pleckstrin homology like domain family A member 3
chr1	201480896	201481394	499	*	CESC_5706	16.4635	Distal Intergenic	1	201483532	201492499	8968	2	1465	ENST00000533402.5	11105	ENSG00000159176	CSRP1	cysteine and glycine rich protein 1
chr1	201506923	201507421	499	*	CESC_5713	35.6747	Promoter (<=1kb)	1	201507241	201534784	27544	1	107985246	ENST00000454651.2	0	ENSG00000224536	CSRP1-AS1	CSRP1 antisense RNA 1
chr1	201530682	201531180	499	*	CESC_5716	9.67422	Intron (ENST00000454651.2/107985246, intron 1 of 1)	1	201539127	201826969	287843	1	89796	ENST00000685211.1	-7947	ENSG00000134369	NAV1	neuron navigator 1
chr1	201709413	201709911	499	*	CESC_5723	9.83337	Intron (ENST00000685211.1/89796, intron 5 of 33)	1	201719508	201719627	120	1	100847050	ENST00000577455.1	-9597	ENSG00000264802	MIR5191	microRNA 5191
chr1	201828849	201829347	499	*	CESC_5733	28.4293	Promoter (<=1kb)	1	201816854	201829218	12365	2	100873949	ENST00000421449.1	0	ENSG00000231871	IPO9-AS1	IPO9 antisense RNA 1
chr1	201882649	201883147	499	*	CESC_5734	11.7964	3' UTR	1	201888680	201892137	3458	1	149345	ENST00000464117.1	-5533	ENSG00000198892	SHISA4	shisa family member 4
chr1	201937796	201938294	499	*	CESC_5740	6.99714	Intron (ENST00000367288.5/25802, intron 1 of 2)	1	201896456	201946548	50093	2	25802	ENST00000367288.5	8254	ENSG00000163431	LMOD1	leiomodin 1
chr1	201955197	201955695	499	*	CESC_5742	48.4929	Promoter (<=1kb)	1	201955503	201970664	15162	1	10440	ENST00000367287.5	0	ENSG00000134375	TIMM17A	translocase of inner mitochondrial membrane 17A
chr1	201982381	201982879	499	*	CESC_5743	25.6936	Promoter (<=1kb)	1	201982648	202006143	23496	1	6051	ENST00000295640.9	0	ENSG00000176393	RNPEP	arginyl aminopeptidase
chr1	202008113	202008611	499	*	CESC_5746	26.3501	Promoter (<=1kb)	1	202007945	202016009	8065	1	1999	ENST00000359651.7	168	ENSG00000163435	ELF3	E74 like ETS transcription factor 3
chr1	202009494	202009992	499	*	CESC_5747	26.4809	Promoter (<=1kb)	1	201995696	202010463	14768	2	102723465	ENST00000419190.2	471	NA	ELF3-AS1	ELF3 antisense RNA 1
chr1	202084943	202085441	499	*	CESC_5772	21.072	Distal Intergenic	1	202122886	202128598	5713	1	9283	ENST00000683302.1	-37445	ENSG00000170075	GPR37L1	G protein-coupled receptor 37 like 1
chr1	202132461	202132959	499	*	CESC_5784	9.74823	Promoter (2-3kb)	1	202134383	202135608	1226	2	127829	ENST00000491358.1	2649	ENSG00000143862	ARL8A	ADP ribosylation factor like GTPase 8A
chr1	202214023	202214521	499	*	CESC_5788	13.099	Promoter (<=1kb)	1	202214155	202319207	105053	1	59352	ENST00000439764.2	0	ENSG00000133067	LGR6	leucine rich repeat containing G protein-coupled receptor 6
chr1	202341805	202342303	499	*	CESC_5795	51.8968	Promoter (<=1kb)	1	202331544	202341984	10441	2	29089	ENST00000699423.1	0	ENSG00000077152	UBE2T	ubiquitin conjugating enzyme E2 T
chr1	202348398	202348896	499	*	CESC_5796	66.4044	Promoter (<=1kb)	1	202348699	202592702	244004	1	4660	ENST00000608999.6	0	ENSG00000077157	PPP1R12B	protein phosphatase 1 regulatory subunit 12B
chr1	202713063	202713561	499	*	CESC_5806	10.7653	Promoter (2-3kb)	1	202590596	202710454	119859	2	127833	ENST00000367268.5	-2609	ENSG00000143858	SYT2	synaptotagmin 2
chr1	202806195	202806693	499	*	CESC_5807	8.10017	Promoter (<=1kb)	1	202773217	202806751	33535	2	10765	ENST00000470573.5	58	ENSG00000117139	KDM5B	lysine demethylase 5B
chr1	202810641	202811139	499	*	CESC_5810	45.4928	Promoter (<=1kb)	1	202810876	202811915	1040	1	100506696	ENST00000690240.1	0	ENSG00000228288	PCAT6	prostate cancer associated transcript 6
chr1	202834743	202835241	499	*	CESC_5813	10.646	Distal Intergenic	1	202820266	202827225	6960	1	641515	ENST00000330493.6	14477	ENSG00000184774	MGAT4EP	MGAT4 family member E, pseudogene
chr1	202860711	202861209	499	*	CESC_5816	15.8344	Promoter (<=1kb)	1	202861754	202875241	13488	1	148709	ENST00000456105.2	-545	ENSG00000234996	ACTG1P25	actin gamma 1 pseudogene 25
chr1	202888394	202888892	499	*	CESC_5818	43.9611	Promoter (<=1kb)	1	202878282	202889149	10868	2	5877	ENST00000367262.4	257	ENSG00000183155	RABIF	RAB interacting factor
chr1	202923506	202924004	499	*	CESC_5820	5.35528	Intron (ENST00000367261.8/59349, intron 2 of 11)	1	202891120	202927234	36115	2	59349	ENST00000367261.8	3230	ENSG00000117153	KLHL12	kelch like family member 12
chr1	202952037	202952535	499	*	CESC_5823	7.4061	Intron (ENST00000340990.10/51094, intron 1 of 7)	1	202941490	202958264	16775	2	51094	ENST00000367254.7	5729	ENSG00000159346	ADIPOR1	adiponectin receptor 1
chr1	202964301	202964799	499	*	CESC_5828	7.57041	Promoter (<=1kb)	1	202961876	202965384	3509	2	51706	ENST00000497655.1	585	ENSG00000159348	CYB5R1	cytochrome b5 reductase 1
chr1	203006446	203006944	499	*	CESC_5833	9.11958	Promoter (<=1kb)	1	203007374	203024848	17475	1	92703	ENST00000367242.4	-430	ENSG00000163444	TMEM183A	transmembrane protein 183A
chr1	203026209	203026707	499	*	CESC_5835	38.3362	Promoter (<=1kb)	1	203026491	203078731	52241	1	8497	ENST00000688357.1	0	ENSG00000143847	PPFIA4	PTPRF interacting protein alpha 4
chr1	203093987	203094485	499	*	CESC_5836	5.3127	Intron (ENST00000309502.7/134, intron 2 of 5)	1	203090654	203167404	76751	1	134	ENST00000309502.7	3333	ENSG00000163485	ADORA1	adenosine A1 receptor
chr1	203166432	203166930	499	*	CESC_5840	8.47832	3' UTR	1	203167811	203175826	8016	2	4608	ENST00000255416.9	8896	ENSG00000133055	MYBPH	myosin binding protein H
chr1	203184928	203185426	499	*	CESC_5841	13.9837	Promoter (1-2kb)	1	203178931	203186704	7774	2	1116	ENST00000255409.8	1278	ENSG00000133048	CHI3L1	chitinase 3 like 1
chr1	203267172	203267670	499	*	CESC_5845	9.63917	Intron (ENST00000484834.5/1118, intron 1 of 11)	1	203212827	203272809	59983	2	1118	ENST00000484834.5	5139	ENSG00000133063	CHIT1	chitinase 1
chr1	203273137	203273635	499	*	CESC_5848	49.3576	Promoter (<=1kb)	1	203273221	203288712	15492	1	100506775	ENST00000666545.1	0	ENSG00000231507	LINC01353	long intergenic non-protein coding RNA 1353
chr1	203304048	203304546	499	*	CESC_5859	8.13782	Promoter (<=1kb)	1	203300514	203305301	4788	2	730227	ENST00000689493.1	755	ENSG00000233791	BTG2-DT	BTG2 divergent transcript
chr1	203305684	203306182	499	*	CESC_5861	23.8099	Promoter (<=1kb)	1	203305519	203309602	4084	1	7832	ENST00000290551.5	165	ENSG00000159388	BTG2	BTG anti-proliferation factor 2
chr1	203340011	203340509	499	*	CESC_5870	7.47421	Distal Intergenic	1	203342183	203351086	8904	2	2331	ENST00000461936.1	10577	ENSG00000122176	FMOD	fibromodulin
chr1	203480721	203481219	499	*	CESC_5872	16.7194	Intron (ENST00000343110.3/5549, intron 1 of 2)	1	203475806	203491352	15547	1	5549	ENST00000343110.3	4915	ENSG00000188783	PRELP	proline and arginine rich end leucine rich repeat protein
chr1	203487662	203488160	499	*	CESC_5873	15.6761	3' UTR	1	203494153	203508949	14797	1	26254	ENST00000367222.7	-5993	ENSG00000188770	OPTC	opticin
chr1	203601903	203602401	499	*	CESC_5880	17.7091	Distal Intergenic	1	203626832	203744081	117250	1	493	ENST00000341360.7	-24431	ENSG00000058668	ATP2B4	ATPase plasma membrane Ca2+ transporting 4
chr1	203751056	203751554	499	*	CESC_5899	12.6097	Distal Intergenic	1	203765177	203774722	9546	1	54900	ENST00000367217.5	-13623	ENSG00000122188	LAX1	lymphocyte transmembrane adaptor 1
chr1	203795314	203795812	499	*	CESC_5903	45.4738	Promoter (<=1kb)	1	203795623	203854124	58502	1	100381270	ENST00000550078.3	0	ENSG00000257315	ZBED6	zinc finger BED-type containing 6
chr1	203796173	203796671	499	*	CESC_5904	10.2402	Promoter (<=1kb)	1	203795706	203854124	58419	1	9877	ENST00000332127.8	467	ENSG00000058673	ZC3H11A	zinc finger CCCH-type containing 11A
chr1	203860295	203860793	499	*	CESC_5906	19.4751	Promoter (<=1kb)	1	203861599	203871152	9554	1	6635	ENST00000414487.7	-806	ENSG00000182004	SNRPE	small nuclear ribonucleoprotein polypeptide E
chr1	204072850	204073348	499	*	CESC_5908	26.6218	Promoter (<=1kb)	1	204073115	204119859	46745	1	9580	ENST00000367203.8	0	ENSG00000143842	SOX13	SRY-box transcription factor 13
chr1	204151681	204152179	499	*	CESC_5922	10.5774	Promoter (<=1kb)	1	204131062	204151894	20833	2	55224	ENST00000367201.7	0	ENSG00000143845	ETNK2	ethanolamine kinase 2
chr1	204162408	204162906	499	*	CESC_5924	14.2969	Intron (ENST00000272190.9/5972, intron 1 of 9)	1	204154819	204166337	11519	2	5972	ENST00000272190.9	3431	ENSG00000143839	REN	renin
chr1	204198614	204199112	499	*	CESC_5926	15.6497	Promoter (2-3kb)	1	204190341	204196491	6151	2	3814	ENST00000367194.5	-2123	ENSG00000170498	KISS1	KiSS-1 metastasis suppressor
chr1	204213875	204214373	499	*	CESC_5927	11.7832	Promoter (<=1kb)	1	204198163	204213988	15826	2	127845	ENST00000308302.4	0	ENSG00000174567	GOLT1A	golgi transport 1A
chr1	204301205	204301703	499	*	CESC_5930	13.5151	Intron (ENST00000272203.8/22874, intron 1 of 22)	1	204220756	204307395	86640	2	22874	ENST00000637508.1	5692	ENSG00000143850	PLEKHA6	pleckstrin homology domain containing A6
chr1	204366796	204367294	499	*	CESC_5935	6.35272	Promoter (2-3kb)	1	204368431	204369719	1289	2	127841	ENST00000628516.1	2425	ENSG00000280924	LINC00628	long intergenic non-protein coding RNA 628
chr1	204398385	204398883	499	*	CESC_5938	8.23001	Promoter (2-3kb)	1	204396492	204401599	5108	2	84919	ENST00000687263.1	2716	ENSG00000158615	PPP1R15B	protein phosphatase 1 regulatory subunit 15B
chr1	204438597	204439095	499	*	CESC_5944	23.485	Exon (ENST00000367187.7/5287, exon 24 of 34)	1	204431340	204432271	932	2	5287	ENST00000462752.1	-6326	ENSG00000133056	PIK3C2B	phosphatidylinositol-4-phosphate 3-kinase catalytic subunit type 2 beta
chr1	204506315	204506813	499	*	CESC_5955	15.6844	Distal Intergenic	1	204516379	204558119	41741	1	4194	ENST00000367183.7	-9566	ENSG00000198625	MDM4	MDM4 regulator of p53
chr1	204621319	204621817	499	*	CESC_5961	14.497	5' UTR	1	204626775	204629712	2938	1	105371692	ENST00000444037.1	-4958	NA	LOC105371692	uncharacterized LOC105371692
chr1	204685256	204685754	499	*	CESC_5963	11.6312	Promoter (<=1kb)	1	204617170	204685353	68184	2	10446	ENST00000367176.7	0	ENSG00000170382	LRRN2	leucine rich repeat neuronal 2
chr1	204806867	204807365	499	*	CESC_5967	12.2572	Distal Intergenic	1	204828651	205010924	182274	1	23114	ENST00000404977.6	-21286	ENSG00000163531	NFASC	neurofascin
chr1	205072819	205073317	499	*	CESC_5971	10.0575	Promoter (<=1kb)	1	205072991	205074042	1052	1	6900	ENST00000640714.1	0	ENSG00000184144	CNTN2	contactin 2
chr1	205122093	205122591	499	*	CESC_5973	43.2922	Promoter (<=1kb)	1	205086142	205122015	35874	2	5929	ENST00000367164.1	-78	ENSG00000117222	RBBP5	RB binding protein 5, histone lysine methyltransferase complex subunit
chr1	205175367	205175865	499	*	CESC_5974	12.1479	Promoter (1-2kb)	1	205160006	205173393	13388	2	25778	ENST00000615388.1	-1974	ENSG00000133059	DSTYK	dual serine/threonine and tyrosine protein kinase
chr1	205226276	205226774	499	*	CESC_5976	8.17735	Promoter (1-2kb)	1	205227946	205273343	45398	1	9911	ENST00000358024.8	-1172	ENSG00000133069	TMCC2	transmembrane and coiled-coil domain family 2
chr1	205301366	205301864	499	*	CESC_5991	9.58168	Distal Intergenic	1	205302063	205321745	19683	2	81788	ENST00000367157.6	19881	ENSG00000163545	NUAK2	NUAK family kinase 2
chr1	205349337	205349835	499	*	CESC_6000	7.08263	Intron (ENST00000367155.8/55220, intron 1 of 5)	1	205339801	205344182	4382	2	55220	ENST00000607826.1	-5155	ENSG00000162873	KLHDC8A	kelch domain containing 8A
chr1	205374693	205375191	499	*	CESC_6003	9.19857	Promoter (1-2kb)	1	205373252	205387440	14189	1	284576	ENST00000447832.1	1441	ENSG00000226235	LEMD1-AS1	LEMD1 antisense RNA 1
chr1	205440972	205441470	499	*	CESC_6006	39.7111	5' UTR	1	205448302	205448398	97	2	442891	ENST00000362189.3	6928	ENSG00000199059	MIR135B	microRNA 135b
chr1	205449805	205450303	499	*	CESC_6011	46.0585	Promoter (<=1kb)	1	205381378	205449931	68554	2	93273	ENST00000367154.5	0	ENSG00000186007	LEMD1	LEM domain containing 1
chr1	205477886	205478384	499	*	CESC_6012	20.994	Distal Intergenic	1	205439204	205457091	17888	2	101669762	ENST00000629113.2	-20795	ENSG00000281406	BLACAT1	BLACAT1 overlapping LEMD1 locus
chr1	205481711	205482209	499	*	CESC_6013	21.3067	Distal Intergenic	1	205504596	205526835	22240	1	5129	ENST00000512922.5	-22387	ENSG00000117266	CDK18	cyclin dependent kinase 18
chr1	205563801	205564299	499	*	CESC_6024	17.2131	Distal Intergenic	1	205568885	205599251	30367	1	148808	ENST00000475956.5	-4586	ENSG00000174514	MFSD4A	major facilitator superfamily domain containing 4A
chr1	205616433	205616931	499	*	CESC_6031	6.23213	3' UTR	1	205620614	205625667	5054	2	2005	ENST00000468523.2	8736	ENSG00000158711	ELK4	ETS transcription factor ELK4
chr1	205658845	205659343	499	*	CESC_6035	9.96963	3' UTR	1	205657851	205662668	4818	2	85414	ENST00000460934.1	3325	ENSG00000158715	SLC45A3	solute carrier family 45 member 3
chr1	205748714	205749212	499	*	CESC_6038	14.9874	Promoter (<=1kb)	1	205712822	205750182	37361	2	64710	ENST00000367142.5	970	ENSG00000069275	NUCKS1	nuclear casein kinase and cyclin dependent kinase substrate 1
chr1	205775244	205775742	499	*	CESC_6041	19.9889	Promoter (<=1kb)	1	205767986	205775482	7497	2	8934	ENST00000367139.8	0	ENSG00000117280	RAB29	RAB29, member RAS oncogene family
chr1	205798502	205799000	499	*	CESC_6042	6.03238	Promoter (1-2kb)	1	205790920	205796616	5697	2	254428	ENST00000484228.1	-1886	ENSG00000133065	SLC41A1	solute carrier family 41 member 1
chr1	205849942	205850440	499	*	CESC_6044	10.3109	Promoter (<=1kb)	1	205828025	205850132	22108	2	148811	ENST00000367136.5	0	ENSG00000162877	PM20D1	peptidase M20 domain containing 1
chr1	205918911	205919409	499	*	CESC_6045	8.44113	Exon (ENST00000340781.8/115019, exon 18 of 21)	1	205923151	205924745	1595	2	115019	ENST00000461505.1	5336	ENSG00000174502	SLC26A9	solute carrier family 26 member 9
chr1	205933644	205934142	499	*	CESC_6047	23.6485	Promoter (<=1kb)	1	205935128	205935768	641	1	103021296	ENST00000421166.1	-986	NA	SLC26A9-AS1	SLC26A9 and RAB7B antisense RNA 1
chr1	205967839	205968337	499	*	CESC_6055	8.76383	Distal Intergenic	1	205983743	205992580	8838	2	338382	ENST00000622969.1	24243	ENSG00000276600	RAB7B	RAB7B, member RAS oncogene family
chr1	206012013	206012511	499	*	CESC_6063	13.5103	Promoter (1-2kb)	1	206012331	206014130	1800	2	1510	ENST00000486757.1	1619	ENSG00000196188	CTSE	cathepsin E
chr1	206050153	206050651	499	*	CESC_6065	6.35447	Promoter (2-3kb)	1	206052845	206062257	9413	1	440712	ENST00000582596.5	-2194	ENSG00000263961	RHEX	regulator of hemoglobinization and erythroid cell expansion
chr1	206176053	206176551	499	*	CESC_6072	8.40282	Intron (ENST00000428399.1/ENST00000428399.1, intron 1 of 1)	1	206186256	206202446	16191	2	729533	ENST00000341209.9	25895	ENSG00000196550	FAM72A	family with sequence similarity 72 member A
chr1	206202928	206203426	499	*	CESC_6073	103.319	Promoter (<=1kb)	1	206203346	206205829	2484	1	23380	ENST00000603708.1	0	ENSG00000266028	SRGAP2	SLIT-ROBO Rho GTPase activating protein 2
chr1	206463087	206463585	499	*	CESC_6076	5.94667	3' UTR	1	206470476	206478297	7822	1	9641	ENST00000605818.5	-6891	ENSG00000263528	IKBKE	inhibitor of nuclear factor kappa B kinase subunit epsilon
chr1	206498591	206499089	499	*	CESC_6082	6.77017	Promoter (<=1kb)	1	206491116	206497728	6613	2	574431	ENST00000367119.1	-863	ENSG00000162888	IKBKE-AS1	IKBKE antisense RNA 1
chr1	206504001	206504499	499	*	CESC_6084	26.2851	Exon (ENST00000562504.1/ENST00000562504.1, exon 1 of 1)	1	206507531	206589448	81918	1	83593	ENST00000579436.7	-3032	ENSG00000266094	RASSF5	Ras association domain family member 5
chr1	206612302	206612800	499	*	CESC_6105	40.7424	Promoter (<=1kb)	1	206591642	206612459	20818	2	1939	ENST00000367114.7	0	ENSG00000143486	EIF2D	eukaryotic translation initiation factor 2D
chr1	206633666	206634164	499	*	CESC_6106	10.0688	Promoter (1-2kb)	1	206634184	206635433	1250	2	105372876	ENST00000688109.1	1269	ENSG00000237605	DYRK3-AS1	DYRK3 antisense RNA 1
chr1	206674812	206675310	499	*	CESC_6109	19.7632	Intron (ENST00000489878.1/8444, intron 3 of 3)	1	206684905	206734281	49377	1	9261	ENST00000367103.4	-9595	ENSG00000162889	MAPKAPK2	MAPK activated protein kinase 2
chr1	206766300	206766798	499	*	CESC_6116	11.5809	Distal Intergenic	1	206767602	206770586	2985	2	3586	ENST00000640756.2	3788	ENSG00000136634	IL10	interleukin 10
chr1	206770524	206771022	499	*	CESC_6117	8.78041	Promoter (<=1kb)	1	206770764	206828817	58054	1	29949	ENST00000662320.1	0	ENSG00000142224	IL19	interleukin 19
chr1	206864866	206865364	499	*	CESC_6121	8.4231	Promoter (<=1kb)	1	206865623	206869223	3601	1	50604	ENST00000367098.6	-259	ENSG00000162891	IL20	interleukin 20
chr1	206890076	206890574	499	*	CESC_6123	18.2655	Distal Intergenic	1	206897443	206903480	6038	1	11009	ENST00000391929.7	-6869	ENSG00000162892	IL24	interleukin 24
chr1	206905234	206905732	499	*	CESC_6126	8.56686	Intron (ENST00000367091.8/9214, intron 7 of 7)	1	206904525	206909945	5421	2	9214	ENST00000474041.5	4213	ENSG00000162894	FCMR	Fc mu receptor
chr1	206939771	206940269	499	*	CESC_6130	6.45487	Promoter (<=1kb)	1	206937546	206939466	1921	2	5284	ENST00000491503.1	-305	ENSG00000162896	PIGR	polymeric immunoglobulin receptor
chr1	206953562	206954060	499	*	CESC_6133	10.3925	Distal Intergenic	1	206958508	206960835	2328	2	83953	ENST00000486178.1	6775	ENSG00000162897	FCAMR	Fc alpha and mu receptor
chr1	207002623	207003121	499	*	CESC_6134	27.11	Distal Intergenic	1	207018522	207032756	14235	2	79098	ENST00000359470.6	29635	ENSG00000182795	C1orf116	chromosome 1 open reading frame 116
chr1	207034151	207034649	499	*	CESC_6146	13.622	Promoter (<=1kb)	1	207034366	207063209	28844	1	5208	ENST00000545806.5	0	ENSG00000123836	PFKFB2	6-phosphofructo-2-kinase/fructose-2,6-biphosphatase 2
chr1	207049825	207050323	499	*	CESC_6148	8.93996	Promoter (<=1kb)	1	207043849	207051208	7360	2	55432	ENST00000315927.9	885	ENSG00000180667	YOD1	YOD1 deubiquitinase
chr1	207172406	207172904	499	*	CESC_6154	6.48999	Intron (ENST00000415474.1/ENST00000415474.1, intron 5 of 10)	1	207240122	207309292	69171	1	124904497	ENST00000634239.1	-67218	NA	LOC124904497	uncharacterized LOC124904497
chr1	207298658	207299156	499	*	CESC_6160	8.6423	Intron (ENST00000634239.1/124904497, intron 2 of 3)	1	207321519	207365940	44422	1	1604	ENST00000695822.1	-22363	ENSG00000196352	CD55	CD55 molecule (Cromer blood group)
chr1	207390057	207390555	499	*	CESC_6167	5.30907	Distal Intergenic	1	207401691	207416236	14546	2	124904498	ENST00000635698.1	25681	NA	LOC124904498	uncharacterized LOC124904498
chr1	207644797	207645295	499	*	CESC_6169	11.6884	Promoter (<=1kb)	1	207645113	207684036	38924	1	1379	ENST00000531844.5	0	ENSG00000197721	CR1L	complement C3b/C4b receptor 1 like
chr1	207730390	207730888	499	*	CESC_6172	7.56435	Intron (ENST00000294997.10/1379, intron 12 of 12)	1	207752037	207795466	43430	1	4179	ENST00000695777.1	-21149	ENSG00000117335	CD46	CD46 molecule
chr1	207797271	207797769	499	*	CESC_6177	8.77284	Distal Intergenic	1	207801852	207801939	88	2	407026	ENST00000385231.3	4170	ENSG00000284214	MIR29C	microRNA 29c
chr1	207805717	207806215	499	*	CESC_6178	15.9981	Exon (ENST00000608023.5/100128537, exon 5 of 5)	1	207802443	207802523	81	2	407025	ENST00000385055.3	-3194	ENSG00000284203	MIR29B2	microRNA 29b-2
chr1	207822595	207823093	499	*	CESC_6182	15.8735	Promoter (<=1kb)	1	207806755	207822703	15949	2	100128537	ENST00000652846.1	0	NA	MIR29B2CHG	MIR29B2 and MIR29C host gene
chr1	207884973	207885471	499	*	CESC_6193	9.25176	3' UTR	1	207886539	207890492	3954	2	947	ENST00000367036.7	5021	ENSG00000174059	CD34	CD34 molecule
chr1	207959036	207959534	499	*	CESC_6194	9.73443	Promoter (<=1kb)	1	207959292	207969329	10038	1	105372883	ENST00000638446.1	0	NA	LINC02767	long intergenic non-protein coding RNA 2767
chr1	208047397	208047895	499	*	CESC_6197	9.41181	Intron (ENST00000367033.4/5362, intron 17 of 31)	1	208038907	208040264	1358	2	5362	ENST00000463510.1	-7133	ENSG00000076356	PLXNA2	plexin A2
chr1	208445692	208446190	499	*	CESC_6215	11.4	Distal Intergenic	1	208606564	208614295	7732	2	107985254	ENST00000568112.2	168105	NA	LINC01735	long intergenic non-protein coding RNA 1735
chr1	208807303	208807801	499	*	CESC_6216	11.5072	Distal Intergenic	1	208728729	208730227	1499	1	105372893	ENST00000660747.1	78574	ENSG00000232812	LINC01717	long intergenic non-protein coding RNA 1717
chr1	208934881	208935379	499	*	CESC_6217	8.39912	Distal Intergenic	1	208972454	208975307	2854	1	105372894	ENST00000453569.1	-37075	ENSG00000236950	LINC01774	long intergenic non-protein coding RNA 1774
chr1	209051560	209052058	499	*	CESC_6220	11.9017	Distal Intergenic	1	209107503	209114419	6917	1	105372895	ENST00000668810.1	-55445	NA	LOC105372895	uncharacterized LOC105372895
chr1	209224383	209224881	499	*	CESC_6221	10.5206	Intron (ENST00000666483.1/105372896, intron 1 of 3)	1	209147267	209260279	113013	2	105372896	ENST00000666483.1	35398	NA	LOC105372896	uncharacterized LOC105372896
chr1	209325502	209326000	499	*	CESC_6224	11.547	Promoter (<=1kb)	1	209325417	209328529	3113	1	105372897	ENST00000448988.2	85	ENSG00000227940	LINC01696	long intergenic non-protein coding RNA 1696
chr1	209354249	209354747	499	*	CESC_6225	11.1098	Distal Intergenic	1	209367662	209379690	12029	1	101929476	ENST00000443636.1	-12915	NA	LINC01698	long intergenic non-protein coding RNA 1698
chr1	209403916	209404414	499	*	CESC_6236	11.0378	Distal Intergenic	1	209428817	209432551	3735	1	642587	ENST00000429156.6	-24403	ENSG00000230937	MIR205HG	MIR205 host gene
chr1	209430947	209431445	499	*	CESC_6245	8.95878	Promoter (<=1kb)	1	209432133	209432242	110	1	406988	ENST00000384891.1	-688	ENSG00000284485	MIR205	microRNA 205
chr1	209542584	209543082	499	*	CESC_6255	9.20212	Exon (ENST00000453331.1/105372898, exon 3 of 6)	1	209528541	209547580	19040	2	105372898	ENST00000453331.1	4498	NA	LOC105372898	uncharacterized LOC105372898
chr1	209576661	209577159	499	*	CESC_6259	6.85493	Distal Intergenic	1	209583714	209613939	30226	1	57172	ENST00000361322.3	-6555	ENSG00000008118	CAMK1G	calcium/calmodulin dependent protein kinase IG
chr1	209620393	209620891	499	*	CESC_6261	10.5163	Promoter (1-2kb)	1	209616581	209618798	2218	2	3914	ENST00000455193.1	-1595	ENSG00000196878	LAMB3	laminin subunit beta 3
chr1	209627551	209628049	499	*	CESC_6262	10.103	Exon (ENST00000356082.9/3914, exon 11 of 23)	1	209623444	209623510	67	2	100422894	ENST00000583107.1	-4041	ENSG00000283876	MIR4260	microRNA 4260
chr1	209673113	209673611	499	*	CESC_6271	11.5286	Promoter (1-2kb)	1	209661356	209675283	13928	2	101930114	ENST00000445272.7	1672	ENSG00000227591	HSD11B1-AS1	HSD11B1 antisense RNA 1
chr1	209747632	209748130	499	*	CESC_6274	31.3467	Distal Intergenic	1	209756032	209779655	23624	1	80342	ENST00000400959.7	-7902	ENSG00000009790	TRAF3IP3	TRAF3 interacting protein 3
chr1	209784421	209784919	499	*	CESC_6279	41.6323	Promoter (<=1kb)	1	209779208	209784559	5352	2	148304	ENST00000294811.2	0	ENSG00000162757	C1orf74	chromosome 1 open reading frame 74
chr1	209791827	209792325	499	*	CESC_6280	11.0678	Promoter (<=1kb)	1	209790738	209792714	1977	2	3664	ENST00000464698.1	389	ENSG00000117595	IRF6	interferon regulatory factor 6
chr1	209823440	209823938	499	*	CESC_6287	12.8018	Distal Intergenic	1	209827972	209857565	29594	1	27042	ENST00000491415.7	-4034	ENSG00000117597	UTP25	UTP25 small subunit processome component
chr1	209884617	209885115	499	*	CESC_6291	20.8702	Distal Intergenic	1	209900923	209952756	51834	1	255928	ENST00000652023.1	-15808	ENSG00000143469	SYT14	synaptotagmin 14
chr1	210232504	210233002	499	*	CESC_6293	13.0147	Promoter (<=1kb)	1	210232796	210246255	13460	1	56256	ENST00000367012.4	0	ENSG00000082497	SERTAD4	SERTA domain containing 4
chr1	210233006	210233504	499	*	CESC_6294	11.3814	Promoter (<=1kb)	1	210231456	210232972	1517	2	574036	ENST00000475406.5	-34	NA	SERTAD4-AS1	SERTAD4 antisense RNA 1
chr1	210292417	210292915	499	*	CESC_6297	11.5841	Distal Intergenic	1	210328252	210676296	348045	1	55733	ENST00000413764.6	-35337	ENSG00000054392	HHAT	hedgehog acyltransferase
chr1	210597720	210598218	499	*	CESC_6306	12.2289	Intron (ENST00000413764.6/55733, intron 10 of 11)	1	210678418	210683929	5512	2	3756	ENST00000640625.1	85711	ENSG00000143473	KCNH1	potassium voltage-gated channel subfamily H member 1
chr1	211258203	211258701	499	*	CESC_6311	11.3784	Promoter (<=1kb)	1	211258377	211276335	17959	1	55758	ENST00000534478.5	0	ENSG00000117625	RCOR3	REST corepressor 3
chr1	211323416	211323914	499	*	CESC_6315	5.97565	Promoter (2-3kb)	1	211326615	211365509	38895	1	7188	ENST00000462410.5	-2701	ENSG00000082512	TRAF5	TNF receptor associated factor 5
chr1	211382493	211382991	499	*	CESC_6319	25.7695	Promoter (<=1kb)	1	211382736	211399219	16484	1	84791	ENST00000664255.1	0	ENSG00000153363	LINC00467	long intergenic non-protein coding RNA 467
chr1	211513939	211514437	499	*	CESC_6322	17.5794	Distal Intergenic	1	211476522	211492162	15641	2	343035	ENST00000680073.1	-21777	ENSG00000198570	RD3	RD3 regulator of GUCY2D
chr1	211542014	211542512	499	*	CESC_6326	12.8514	Distal Intergenic	1	211571568	211579161	7594	2	7779	ENST00000367001.5	36649	ENSG00000170385	SLC30A1	solute carrier family 30 member 1
chr1	211613291	211613789	499	*	CESC_6333	13.022	Distal Intergenic	1	211639440	211654627	15188	1	105748977	ENST00000670044.1	-25651	ENSG00000227764	NTRAS	non-coding transcript regulating alternative splicing
chr1	211675463	211675961	499	*	CESC_6338	29.9903	Promoter (<=1kb)	1	211658657	211675630	16974	2	4751	ENST00000540251.5	0	ENSG00000117650	NEK2	NIMA related kinase 2
chr1	211680663	211681161	499	*	CESC_6339	8.44941	Promoter (<=1kb)	1	211681764	211687459	5696	1	91548	ENST00000421933.1	-603	ENSG00000231057	NEK2-DT	NEK2 divergent transcript
chr1	211830580	211831078	499	*	CESC_6342	22.9644	Promoter (<=1kb)	1	211830961	211853643	22683	1	102723727	ENST00000430623.5	0	ENSG00000229258	LPGAT1-AS1	LPGAT1 antisense RNA 1
chr1	211925010	211925508	499	*	CESC_6343	15.3915	Distal Intergenic	1	211936249	211936634	386	1	124904505	ENST00000416056.2	-10741	NA	LOC124904505	peptidyl-prolyl cis-trans isomerase NIMA-interacting 4-like
chr1	212030449	212030947	499	*	CESC_6346	11.5637	3' UTR	1	211941356	212035520	94165	2	25896	ENST00000366992.7	4573	ENSG00000143493	INTS7	integrator complex subunit 7
chr1	212077023	212077521	499	*	CESC_6348	3.60248	Promoter (<=1kb)	1	212077613	212077685	73	1	100422947	ENST00000577243.1	-92	ENSG00000264358	MIR3122	microRNA 3122
chr1	212088506	212089004	499	*	CESC_6349	8.86013	Intron (ENST00000542077.5/51514, intron 12 of 13)	1	212080369	212100426	20058	1	51514	ENST00000463791.1	8137	ENSG00000143476	DTL	denticleless E3 ubiquitin protein ligase homolog
chr1	212179613	212180111	499	*	CESC_6354	20.1424	Intron (ENST00000444750.1/ENST00000444750.1, intron 3 of 3)	1	212225280	212226538	1259	2	101929541	ENST00000412221.5	46427	ENSG00000226251	LINC02608	long intergenic non-protein coding RNA 2608
chr1	212285099	212285597	499	*	CESC_6359	122.167	Promoter (<=1kb)	1	212285410	212361853	76444	1	5525	ENST00000261461.7	0	ENSG00000066027	PPP2R5A	protein phosphatase 2 regulatory subunit B'alpha
[truncated: 17,153 more rows]

[truncated: 2 more sheets: Table S10, Table S11]
